# Supplementary material for: Path loss dataset for modeling radio wave propagation in smart campus environment
Source: Data Brief. 2018 Feb 16;17:1062–73. doi: 10.1016/j.dib.2018.02.026 (PMC5988496; doi:10.1016/j.dib.2018.02.026)
Supplement: Supplementary file 2 — Supplementary material [file mmc2.xlsx]

## Sheet: Survey Route X
Longitude	Latitude	Elevation (m)	Altitude (m)	Clutter height (m)	Distance (m)	Path Loss (dB)
3.16341	6.67516	51	55	6	61	129
3.16341	6.67516	51	55	6	61	132
3.1634	6.67517	51	55	6	61	132
3.1634	6.67517	51	55	6	61	134
3.1634	6.67518	51	55	6	61	134
3.1634	6.67518	51	55	6	61	123
3.1634	6.67521	51	55	6	61	130
3.1634	6.67521	51	55	6	61	133
3.16342	6.67508	51	56	6	62	127
3.16342	6.67508	51	55	6	62	127
3.16341	6.6751	51	55	6	62	127
3.16341	6.6751	51	55	6	62	120
3.16341	6.67511	51	55	6	62	120
3.16341	6.67511	51	55	6	62	125
3.16341	6.67512	51	55	6	62	125
3.16341	6.67512	51	55	6	62	123
3.16341	6.67512	51	55	6	62	123
3.16341	6.67512	51	55	6	62	130
3.16341	6.67513	51	55	6	62	130
3.16341	6.67513	51	55	6	62	133
3.16341	6.67514	51	55	6	62	133
3.16341	6.67514	51	55	6	62	132
3.16341	6.67515	51	55	6	62	132
3.16341	6.67515	51	55	6	62	129
3.1634	6.67519	51	55	6	62	123
3.1634	6.6752	51	55	6	62	123
3.1634	6.6752	51	55	6	62	123
3.1634	6.6752	51	55	6	62	130
3.1634	6.67522	51	55	6	62	133
3.1634	6.67523	51	55	6	62	133
3.1634	6.67523	51	55	6	62	136
3.1634	6.67524	51	55	6	62	136
3.1634	6.67525	51	55	6	62	136
3.1634	6.67525	51	55	6	62	130
3.16339	6.67526	51	55	6	62	130
3.16339	6.67527	51	56	6	62	130
3.16339	6.67527	51	56	6	62	126
3.16342	6.67507	51	56	6	63	125
3.16342	6.67507	51	56	6	63	127
3.16342	6.67509	51	55	6	63	127
3.16342	6.67509	51	55	6	63	126
3.16342	6.6751	51	55	6	63	126
3.16342	6.6751	51	55	6	63	127
3.16339	6.67528	51	56	6	63	126
3.16339	6.67529	51	56	6	63	126
3.16339	6.67529	51	56	6	63	126
3.16338	6.6753	51	56	6	63	126
3.16338	6.6753	51	56	6	63	134
3.16338	6.67531	51	56	6	63	134
3.16343	6.67506	51	56	6	64	128
3.16343	6.67506	51	56	6	64	132
3.16343	6.67507	51	56	6	64	132
3.16343	6.67507	51	56	6	64	125
3.16338	6.67532	51	56	6	64	134
3.16338	6.67532	51	56	6	64	133
3.16338	6.67533	51	56	6	64	133
3.16344	6.67505	51	56	6	65	128
3.16344	6.67505	51	56	6	65	131
3.16344	6.67506	51	56	6	65	131
3.16344	6.67506	51	56	6	65	128
3.16338	6.67535	51	56	6	65	133
3.16338	6.67535	51	56	6	65	125
3.16337	6.67536	51	56	6	65	125
3.16337	6.67538	51	56	6	65	125
3.16337	6.67538	51	56	6	65	124
3.16345	6.67504	51	57	6	66	104
3.16345	6.67505	51	57	6	66	104
3.16345	6.67505	51	56	6	66	104
3.16336	6.67539	51	56	6	66	131
3.16346	6.67503	51	57	6	67	106
3.16346	6.67504	51	57	6	67	106
3.16337	6.67539	51	56	6	67	124
3.16337	6.67539	51	56	6	67	131
3.16336	6.67541	51	56	6	67	131
3.16336	6.67542	51	56	6	67	131
3.16336	6.67542	51	56	6	67	134
3.16347	6.67502	51	57	6	68	116
3.16347	6.67503	51	57	6	68	116
3.16347	6.67503	51	57	6	68	107
3.16347	6.67503	51	57	6	68	106
3.16347	6.67503	51	57	6	68	106
3.16335	6.67545	51	56	6	68	139
3.16348	6.67501	51	57	6	69	110
3.16348	6.67501	51	57	6	69	109
3.16348	6.67501	51	57	6	69	111
3.16348	6.67501	51	57	6	69	114
3.16348	6.67501	51	57	6	69	115
3.16348	6.67502	51	57	6	69	115
3.16348	6.67502	51	57	6	69	116
3.16336	6.67544	51	56	6	69	134
3.16336	6.67544	51	56	6	69	139
3.16335	6.67547	51	56	6	70	139
3.16335	6.67547	51	56	6	70	143
3.16335	6.67547	51	56	6	70	143
3.16334	6.67549	51	56	6	71	143
3.16334	6.67549	51	56	6	71	140
3.16334	6.6755	51	56	6	71	140
3.16334	6.67551	51	56	6	72	140
3.16334	6.67551	51	56	6	72	141
3.16334	6.67552	51	56	6	73	141
3.16333	6.67553	51	56	6	73	141
3.16333	6.67554	51	56	6	73	141
3.16333	6.67554	51	56	6	73	144
3.16333	6.67555	51	56	6	74	144
3.16333	6.67556	52	56	6	75	144
3.16333	6.67557	52	56	6	76	144
3.16333	6.67557	52	56	6	76	141
3.16332	6.67559	52	56	6	77	141
3.16332	6.6756	52	56	6	78	142
3.16331	6.67563	52	56	6	79	142
3.16331	6.67563	52	56	6	79	141
3.16331	6.67564	52	56	6	81	141
3.16331	6.67565	52	56	6	82	141
3.16331	6.67565	52	56	6	82	145
3.16331	6.67566	52	56	6	83	145
3.1633	6.67568	52	56	6	84	145
3.1633	6.67568	52	56	6	84	140
3.16329	6.67571	52	56	16	85	139
3.1633	6.67571	52	56	6	86	140
3.1633	6.67571	52	56	6	86	139
3.16329	6.67573	52	56	16	88	139
3.16329	6.67573	52	56	16	88	148
3.16328	6.67574	52	56	16	88	148
3.16328	6.67576	52	56	16	90	148
3.16328	6.67576	52	56	16	90	144
3.16327	6.67579	52	56	16	92	144
3.16327	6.67579	52	56	16	92	139
3.16327	6.6758	52	56	16	93	139
3.16327	6.67582	52	56	16	95	139
3.16327	6.67582	52	56	16	95	144
3.16326	6.67582	52	56	16	95	144
3.16326	6.67584	52	56	4	97	144
3.16326	6.67584	52	56	4	97	139
3.16326	6.67586	52	56	4	98	139
3.16325	6.67587	52	56	4	99	139
3.16325	6.67587	52	56	4	99	135
3.16325	6.67589	52	56	4	101	135
3.16324	6.67591	52	56	4	102	135
3.16324	6.67591	52	56	4	102	140
3.16323	6.67593	52	56	4	104	140
3.16323	6.67593	52	56	4	104	136
3.16323	6.67594	52	56	4	105	136
3.16322	6.67596	52	56	4	107	136
3.16322	6.67597	52	56	4	108	136
3.16322	6.67599	52	56	4	110	136
3.16322	6.676	52	56	4	111	136
3.16321	6.67601	52	56	4	112	136
3.16321	6.67601	52	56	4	112	135
3.16321	6.67604	52	56	4	114	135
3.16321	6.67605	52	56	4	115	135
3.16321	6.67605	52	56	4	115	136
3.1632	6.67608	52	56	4	118	136
3.1632	6.67608	52	56	4	118	140
3.16319	6.6761	52	56	4	120	140
3.16319	6.6761	52	56	4	120	144
3.16319	6.67613	52	56	4	123	144
3.16319	6.67613	52	56	4	123	146
3.16318	6.67615	52	56	4	125	146
3.16318	6.67616	52	56	4	126	146
3.16318	6.67616	52	56	4	126	141
3.16318	6.67617	52	56	4	127	141
3.16317	6.67618	52	56	4	128	141
3.16317	6.67618	52	56	4	128	144
3.16316	6.67621	52	56	4	131	144
3.16316	6.67622	52	56	4	132	140
3.16316	6.67624	52	56	4	134	140
3.16316	6.67624	52	56	4	134	137
3.16315	6.67625	52	56	4	135	137
3.16315	6.67627	52	56	4	138	137
3.16315	6.67627	52	56	4	138	140
3.16315	6.67628	52	56	4	139	140
3.16314	6.67629	52	56	4	139	140
3.16314	6.6763	52	56	4	140	140
3.16314	6.6763	52	56	4	140	142
3.16314	6.67631	52	56	4	141	142
3.16313	6.67633	52	56	4	143	142
3.16313	6.67634	52	56	4	144	137
3.16313	6.67636	52	56	4	147	137
3.16313	6.67636	52	56	4	147	144
3.16313	6.67637	52	56	4	148	144
3.16312	6.67639	52	56	4	150	144
3.16312	6.67639	52	56	4	150	136
3.16312	6.67641	52	56	4	152	136
3.16311	6.67642	52	56	4	152	136
3.16311	6.67643	52	56	4	153	136
3.16311	6.67644	52	56	4	155	136
3.16311	6.67644	52	56	4	155	134
3.1631	6.67645	52	56	4	156	134
3.1631	6.67648	52	56	4	159	134
3.16309	6.67648	52	56	4	159	132
3.16309	6.67651	52	56	4	162	132
3.16309	6.67651	52	56	4	162	136
3.16309	6.67652	52	56	4	163	136
3.16308	6.67652	52	56	4	164	136
3.16308	6.67653	52	56	4	165	136
3.16308	6.67653	52	56	4	165	141
3.16307	6.67656	52	56	4	167	141
3.16307	6.67656	52	56	4	167	143
3.16307	6.67657	52	57	4	168	143
3.16306	6.6766	52	57	4	171	143
3.16306	6.6766	52	57	4	171	139
3.16305	6.67661	52	57	4	173	139
3.16305	6.67661	52	57	4	173	144
3.16305	6.67662	52	57	4	174	144
3.16305	6.67664	52	57	4	176	144
3.16305	6.67666	52	57	4	178	144
3.16304	6.67668	52	57	4	180	144
3.16304	6.67668	52	57	4	180	144
3.16304	6.6767	52	57	4	183	144
3.16304	6.6767	52	57	4	183	140
3.16303	6.67673	52	57	4	186	140
3.16302	6.67675	51	57	4	187	140
3.16302	6.67677	51	57	4	189	140
3.16301	6.67678	51	57	4	191	140
3.16301	6.6768	51	57	4	193	140
3.16301	6.67681	51	57	4	194	140
3.16301	6.67681	51	57	4	194	141
3.163	6.67684	51	57	4	197	141
3.163	6.67684	51	57	4	197	140
3.16299	6.67687	51	57	4	200	140
3.16299	6.67687	51	57	4	200	141
3.16299	6.67687	51	57	4	201	141
3.16298	6.67689	51	57	4	203	141
3.16298	6.6769	51	57	4	204	141
3.16298	6.67692	51	57	4	206	141
3.16298	6.67692	51	57	4	206	140
3.16297	6.67695	51	57	4	209	140
3.16297	6.67695	51	57	4	209	136
3.16296	6.67696	51	57	4	211	136
3.16296	6.67697	51	57	4	212	136
3.16296	6.67697	51	57	4	212	138
3.16296	6.67698	51	57	4	213	138
3.16295	6.677	51	57	4	215	138
3.16295	6.677	51	57	4	215	134
3.16295	6.67701	51	57	4	216	134
3.16295	6.67703	51	57	4	218	134
3.16294	6.67703	51	57	4	218	134
3.16294	6.67703	51	57	4	218	136
3.16294	6.67705	51	57	4	221	136
3.16294	6.67705	51	57	4	221	132
3.16293	6.67708	51	57	4	224	132
3.16293	6.67708	51	57	4	224	131
3.16293	6.67709	51	57	4	225	131
3.16292	6.67712	51	57	4	228	131
3.16292	6.67713	51	57	4	230	131
3.16291	6.67714	51	57	4	231	131
3.16291	6.67715	51	57	4	232	131
3.16291	6.67717	51	57	4	234	131
3.16291	6.67717	51	57	4	234	130
3.1629	6.6772	51	57	4	237	130
3.1629	6.67722	51	57	4	240	130
3.16289	6.67722	51	57	4	240	130
3.16289	6.67722	51	57	4	240	131
3.16289	6.67723	51	57	4	241	131
3.16289	6.67725	51	57	4	243	131
3.16289	6.67725	51	57	4	243	128
3.16289	6.67726	51	57	4	244	128
3.16288	6.67728	51	57	4	246	128
3.16288	6.67728	51	57	4	246	131
3.16288	6.6773	51	57	4	248	131
3.16288	6.6773	51	57	4	249	131
3.16288	6.67731	51	57	4	250	131
3.16288	6.67731	51	57	4	250	131
3.16288	6.67734	51	57	4	253	131
3.16288	6.67734	51	57	4	253	130
3.16287	6.67735	51	57	4	254	130
3.16287	6.67737	51	57	4	256	130
3.16287	6.67737	51	57	4	256	132
3.16287	6.67738	51	57	4	257	132
3.16287	6.67739	51	57	4	259	132
3.16287	6.67739	51	57	4	259	129
3.16286	6.67739	51	57	4	259	129
3.16286	6.67742	51	57	4	262	129
3.16286	6.67742	51	57	4	262	130
3.16286	6.67743	51	57	4	263	130
3.16286	6.67744	51	57	4	264	130
3.16285	6.67745	51	57	4	265	130
3.16285	6.67745	51	57	4	265	133
3.16285	6.67748	51	57	4	268	133
3.16285	6.67748	51	57	4	268	138
3.16284	6.6775	51	57	4	270	138
3.16284	6.6775	51	57	4	270	141
3.16284	6.67752	51	57	4	272	141
3.16283	6.67753	51	57	4	274	141
3.16283	6.67755	51	57	4	276	141
3.16283	6.67755	51	57	4	276	138
3.16282	6.67757	51	57	4	278	138
3.16282	6.67757	51	57	4	279	138
3.16282	6.67757	51	57	4	279	136
3.16281	6.6776	51	57	4	282	136
3.16281	6.6776	51	57	4	282	139
3.16281	6.67763	52	57	4	285	139
3.16281	6.67763	52	57	4	285	133
3.1628	6.67765	52	57	4	287	133
3.1628	6.67765	52	57	4	287	134
3.1628	6.67766	52	57	4	289	134
3.1628	6.67766	52	57	4	289	137
3.1628	6.67768	52	57	4	291	137
3.1628	6.67769	52	57	4	292	137
3.1628	6.67769	52	57	4	292	130
3.1628	6.6777	52	57	4	293	130
3.16279	6.67771	52	57	4	294	130
3.16279	6.67771	52	57	4	294	139
3.16279	6.67772	52	57	4	295	139
3.16279	6.67773	52	57	4	296	139
3.16279	6.67773	52	57	4	296	136
3.16279	6.67774	52	57	4	297	136
3.16279	6.67774	52	57	4	298	136
3.16279	6.67774	52	57	4	298	127
3.1628	6.67776	52	57	4	300	127
3.1628	6.67776	52	57	4	300	128
3.1628	6.67778	52	57	4	302	128
3.1628	6.67778	52	57	4	302	129
3.16281	6.67778	52	57	4	302	129
3.16281	6.67779	52	57	4	303	129
3.16281	6.67779	52	57	4	303	131
3.16282	6.6778	52	57	4	304	131
3.16282	6.67781	52	57	4	305	131
3.16282	6.67781	52	57	4	305	140
3.16283	6.67782	52	57	4	305	140
3.16283	6.67782	52	57	4	305	136
3.16284	6.67783	52	57	4	307	136
3.16284	6.67783	52	57	4	307	133
3.16285	6.67784	52	57	4	308	133
3.16285	6.67784	52	57	4	308	137
3.16286	6.67784	52	57	4	308	137
3.16287	6.67784	52	57	4	308	137
3.16288	6.67784	52	57	4	308	128
3.16289	6.67784	52	57	4	309	128
3.16289	6.67784	52	57	4	309	131
3.1629	6.67784	52	57	4	309	131
3.16291	6.67785	52	57	4	309	131
3.16291	6.67785	52	57	4	309	136
3.16293	6.67785	52	57	4	309	136
3.16293	6.67785	52	57	4	309	134
3.16294	6.67785	52	57	4	309	134
3.16296	6.67785	52	58	4	309	134
3.16296	6.67785	52	58	4	309	138
3.16297	6.67785	52	58	4	309	138
3.16298	6.67785	52	58	4	309	138
3.16298	6.67785	52	58	4	309	130
3.16299	6.67785	52	58	4	309	130
3.163	6.67785	52	58	4	309	130
3.163	6.67785	52	58	4	309	132
3.16301	6.67785	52	58	4	309	132
3.16303	6.67785	52	58	4	309	132
3.16303	6.67785	52	58	4	309	131
3.16305	6.67785	52	58	4	309	131
3.16306	6.67785	52	58	4	310	131
3.16306	6.67785	52	58	4	310	128
3.16308	6.67786	52	58	4	311	128
3.16308	6.67786	52	58	4	311	133
3.1631	6.67786	52	58	4	311	133
3.1631	6.67786	52	58	4	311	136
3.16311	6.67786	52	58	4	311	136
3.16313	6.67786	52	58	4	311	136
3.16313	6.67786	52	58	4	311	142
3.16315	6.67787	52	58	4	312	142
3.16316	6.67787	52	58	4	313	142
3.16316	6.67787	52	58	4	313	138
3.16317	6.67787	52	59	4	313	138
3.16317	6.67787	52	59	4	313	138
3.16318	6.67787	52	59	4	313	138
3.16318	6.67787	52	59	4	313	134
3.16321	6.67788	52	59	4	314	134
3.16321	6.67788	52	59	4	314	133
3.16323	6.67788	52	59	4	315	133
3.16324	6.67788	53	59	4	315	133
3.16325	6.67788	53	59	4	315	132
3.16326	6.67789	53	59	4	316	132
3.16326	6.67789	53	59	4	316	145
3.16327	6.67789	53	59	4	316	145
3.1633	6.67789	53	59	4	317	145
3.1633	6.67789	53	59	4	317	137
3.16333	6.6779	53	59	4	318	137
3.16334	6.6779	53	59	4	318	137
3.16335	6.6779	53	59	4	319	137
3.16335	6.6779	53	59	4	319	137
3.16335	6.6779	53	59	4	319	136
3.16336	6.6779	53	59	4	319	136
3.16338	6.6779	53	59	4	320	136
3.16338	6.6779	53	59	4	320	139
3.1634	6.6779	53	59	4	321	139
3.16341	6.67791	53	59	4	321	139
3.16342	6.67791	53	59	4	321	139
3.16342	6.67791	53	59	4	321	140
3.16343	6.67791	53	59	4	321	140
3.16344	6.67791	53	60	4	323	140
3.16344	6.67791	53	60	4	323	138
3.16345	6.67791	53	60	4	323	138
3.16347	6.67791	53	60	4	323	138
3.16348	6.67791	53	60	4	324	138
3.16351	6.67792	53	60	4	325	138
3.16351	6.67792	53	60	4	325	139
3.16353	6.67792	53	60	4	326	139
3.16353	6.67792	53	60	4	326	139
3.16353	6.67792	53	60	4	326	141
3.16355	6.67792	53	60	4	326	141
3.16357	6.67793	53	60	4	328	141
3.16357	6.67793	53	60	4	328	138
3.16358	6.67793	53	60	4	328	138
3.16361	6.67793	54	60	4	329	138
3.16361	6.67793	54	60	4	329	144
3.16362	6.67793	54	60	4	329	144
3.16364	6.67794	54	60	4	331	144
3.16364	6.67794	54	60	4	331	142
3.16365	6.67794	54	60	4	331	142
3.16367	6.67794	54	60	4	332	142
3.16367	6.67794	54	60	4	332	148
3.16368	6.67794	54	60	4	332	148
3.1637	6.67795	54	60	4	334	148
3.16373	6.67795	54	60	4	335	148
3.16373	6.67796	54	60	4	336	148
3.16373	6.67796	54	60	4	336	151
3.16376	6.67796	54	61	4	337	151
3.16377	6.67796	54	61	4	337	155
3.1638	6.67797	54	61	4	339	155
3.1638	6.67797	54	61	4	339	151
3.16381	6.67797	54	61	4	340	151
3.16383	6.67797	54	61	4	340	151
3.16383	6.67797	54	61	4	340	153
3.16385	6.67798	54	61	4	342	153
3.16386	6.67798	54	61	4	342	153
3.16386	6.67798	54	61	4	342	148
3.16388	6.67798	54	61	4	343	148
3.16389	6.67799	54	61	4	344	148
3.1639	6.67799	54	61	4	345	148
3.16393	6.67799	54	61	4	346	148
3.16393	6.67799	54	61	4	346	153
3.16394	6.67799	54	61	4	346	153
3.16397	6.678	54	61	4	348	153
3.16397	6.678	54	61	4	348	151
3.16399	6.678	54	61	4	349	151
3.16399	6.678	54	61	4	349	147
3.16401	6.67801	55	61	4	351	147
3.16402	6.67801	55	61	4	351	147
3.16402	6.67801	55	61	4	351	155
3.16405	6.67801	55	61	4	352	155
3.16406	6.67802	55	61	4	354	155
3.16406	6.67802	55	61	4	354	148
3.16406	6.67802	55	61	4	354	148
3.16408	6.67802	55	61	4	355	148
3.16409	6.67802	55	61	4	355	145
3.1641	6.67802	55	61	4	356	145
3.16412	6.67803	55	61	4	357	145
3.16413	6.67803	55	61	4	358	152
3.16414	6.67803	55	61	4	358	152
3.16415	6.67803	55	61	4	359	152
3.16415	6.67803	55	61	4	359	149
3.16415	6.67803	55	61	4	359	149
3.16418	6.67804	55	61	4	361	149
3.16418	6.67804	55	61	4	361	143
3.16419	6.67804	55	61	4	362	143
3.16422	6.67804	56	61	4	363	143
3.16423	6.67805	56	61	4	364	143
3.16424	6.67805	56	61	4	365	143
3.16425	6.67805	56	61	4	365	143
3.16425	6.67805	56	61	4	365	148
3.16427	6.67806	56	61	4	367	148
3.16428	6.67806	56	61	4	368	145
3.16431	6.67806	56	61	4	369	145
3.16432	6.67806	56	61	4	369	145
3.16433	6.67807	56	61	4	371	145
3.16434	6.67807	56	61	4	372	145
3.16434	6.67807	56	61	4	372	141
3.16435	6.67807	56	61	4	372	141
3.16437	6.67807	56	61	4	373	141
3.16437	6.67807	56	61	4	373	148
3.16438	6.67807	56	61	4	374	148
3.1644	6.67808	56	61	4	375	148
3.1644	6.67808	56	61	4	375	146
3.16441	6.67808	56	61	4	376	146
3.16443	6.67808	56	62	4	377	146
3.16444	6.67808	56	62	4	378	144
3.16446	6.67809	56	62	4	380	144
3.16447	6.67809	56	62	4	380	144
3.16447	6.67809	56	62	4	380	142
3.16449	6.67809	56	62	4	381	142
3.1645	6.6781	56	62	4	382	142
3.1645	6.6781	56	62	4	382	144
3.1645	6.6781	56	62	4	383	144
3.16453	6.6781	56	62	4	384	144
3.16453	6.6781	56	62	4	384	145
3.16456	6.67811	56	62	4	387	145
3.16456	6.67811	56	62	4	387	140
3.16457	6.67811	56	62	4	387	140
3.16458	6.67811	56	62	4	388	140
3.16459	6.67811	56	62	4	388	140
3.16459	6.67811	56	62	4	388	147
3.1646	6.67812	56	62	4	390	147
3.16461	6.67812	56	62	4	391	147
3.16462	6.67812	56	62	4	391	147
3.16462	6.67812	56	62	4	391	142
3.16463	6.67812	56	62	4	392	142
3.16465	6.67813	56	62	4	393	142
3.16466	6.67813	56	62	4	394	142
3.16466	6.67813	56	62	4	394	144
3.16468	6.67813	56	62	4	395	144
3.16468	6.67814	56	62	4	396	141
3.16471	6.67814	56	62	4	398	141
3.16471	6.67814	56	62	4	398	144
3.16472	6.67814	56	62	4	398	144
3.16475	6.67815	56	62	4	401	144
3.16475	6.67815	56	62	4	401	138
3.16476	6.67815	56	62	4	401	138
3.16476	6.67815	56	62	4	402	138
3.16477	6.67816	56	62	4	403	138
3.16477	6.67816	56	62	4	403	145
3.16478	6.67816	56	62	4	404	145
3.1648	6.67816	56	62	4	405	145
3.16481	6.67816	56	62	4	405	145
3.16481	6.67816	56	62	4	405	142
3.16482	6.67816	56	62	4	406	142
3.16484	6.67817	56	62	4	408	142
3.16485	6.67817	56	62	4	408	148
3.16487	6.67817	56	62	4	410	148
3.16487	6.67817	56	62	4	410	143
3.16488	6.67817	56	62	4	411	143
3.16491	6.67817	56	62	4	413	143
3.16491	6.67817	56	62	4	413	142
3.16492	6.67818	56	62	4	414	142
3.16494	6.67818	56	62	4	416	142
3.16494	6.67818	56	62	4	416	144
3.16497	6.67818	56	62	4	418	144
3.16497	6.67818	56	62	4	418	145
3.16498	6.67818	56	62	4	419	145
3.16499	6.67818	56	62	4	419	145
3.16501	6.67819	56	62	4	421	145
3.16501	6.67819	56	62	4	421	143
3.16503	6.67819	56	62	4	422	143
3.16503	6.67819	56	62	4	423	143
3.16504	6.67819	56	62	4	423	143
3.16504	6.67819	56	62	4	423	145
3.16505	6.6782	56	62	4	425	145
3.16508	6.6782	56	62	4	427	145
3.16509	6.6782	56	62	4	427	147
3.16512	6.67821	56	62	4	430	147
3.16512	6.67821	56	62	4	430	146
3.16512	6.67821	56	62	4	430	146
3.16515	6.67821	56	62	4	432	146
3.16515	6.67821	56	62	4	432	148
3.16517	6.67822	56	62	4	434	148
3.16518	6.67822	56	61	4	435	148
3.16519	6.67822	56	61	4	435	137
3.16521	6.67823	56	61	4	438	137
3.16521	6.67823	56	61	4	438	143
3.16524	6.67823	56	61	4	440	143
3.16525	6.67823	56	61	4	440	143
3.16526	6.67824	56	61	4	442	147
3.16529	6.67824	56	61	4	444	147
3.16529	6.67824	56	61	4	444	148
3.16529	6.67824	56	61	4	444	148
3.16532	6.67825	56	61	4	447	148
3.16533	6.67825	56	61	4	447	148
3.16537	6.67825	56	61	4	450	148
3.16537	6.67825	56	61	4	450	141
3.16537	6.67826	56	61	4	451	141
3.16539	6.67826	56	61	4	453	141
3.1654	6.67826	56	61	4	453	141
3.1654	6.67826	56	61	4	453	142
3.16543	6.67827	56	61	4	456	142
3.16544	6.67827	56	61	4	457	136
3.16547	6.67827	56	61	4	458	136
3.16547	6.67827	56	61	4	458	144
3.16547	6.67827	56	61	4	459	144
3.16547	6.67828	56	61	4	460	144
3.1655	6.67828	56	61	4	462	144
3.1655	6.67828	56	61	4	462	139
3.16552	6.67828	56	61	4	463	139
3.16553	6.67828	56	61	4	464	139
3.16554	6.67829	56	61	4	465	139
3.16554	6.67829	56	61	4	465	142
3.16555	6.67829	56	61	4	466	142
3.16557	6.67829	56	61	4	468	142
3.16557	6.67829	56	61	4	468	148
3.16558	6.67829	56	61	4	468	148
3.1656	6.6783	56	61	4	470	148
3.1656	6.6783	56	61	4	470	146
3.16562	6.6783	56	61	4	472	146
3.16565	6.67831	56	61	4	475	146
3.16565	6.67831	56	61	4	475	150
3.16565	6.67831	56	61	4	475	150
3.16567	6.67831	56	61	4	477	150
3.16567	6.67831	56	61	4	477	147
3.16568	6.67831	56	61	4	477	147
3.16572	6.67832	56	61	4	481	147
3.16575	6.67833	56	61	4	484	147
3.16575	6.67833	56	61	4	484	144
3.16576	6.67833	56	61	4	485	144
3.16578	6.67833	56	61	4	486	144
3.16578	6.67833	56	61	4	486	145
3.1658	6.67834	56	61	4	488	145
3.16582	6.67834	56	61	4	490	145
3.16582	6.67834	56	61	4	490	144
3.16586	6.67835	56	61	4	494	144
3.16586	6.67835	56	61	4	494	143
3.16587	6.67835	56	61	4	494	143
3.16588	6.67835	56	61	4	495	143
3.1659	6.67836	56	61	4	497	143
3.1659	6.67836	56	61	4	497	138
3.16592	6.67836	56	61	4	499	138
3.16592	6.67836	56	61	4	499	144
3.16596	6.67837	56	61	4	503	144
3.16597	6.67837	56	61	4	503	143
3.16598	6.67837	56	61	4	504	143
3.16599	6.67837	56	61	4	505	143
3.166	6.67838	56	61	4	507	143
3.166	6.67838	56	61	4	507	139
3.16603	6.67838	55	61	4	509	139
3.16604	6.67838	55	61	4	510	139
3.16604	6.67838	55	61	4	510	150
3.16605	6.67838	55	61	4	510	150
3.16607	6.67839	55	61	4	512	150
3.16608	6.67839	55	61	4	513	154
3.1661	6.67839	55	61	4	515	154
3.1661	6.67839	55	61	4	515	151
3.16611	6.6784	55	61	4	517	151
3.16614	6.6784	55	61	4	519	151
3.16614	6.6784	55	61	4	519	148
3.16615	6.6784	55	61	4	520	148
3.16618	6.67841	55	61	4	522	148
3.16618	6.67841	55	61	4	522	146
3.16618	6.67841	55	61	4	523	146
3.1662	6.67841	55	61	4	525	146
3.16621	6.67841	55	61	4	525	146
3.16621	6.67841	55	61	4	525	148
3.16624	6.67842	55	61	4	528	148
3.16625	6.67842	55	61	4	529	147
3.16627	6.67842	55	61	4	531	147
3.16627	6.67842	55	61	4	531	152
3.16628	6.67842	55	61	4	532	152
3.1663	6.67842	55	61	4	533	152
3.1663	6.67842	55	61	4	533	150
3.16631	6.67842	55	61	4	534	150
3.16632	6.67842	55	61	4	535	150
3.16633	6.67842	55	61	4	535	142
3.16635	6.67843	55	61	4	537	142
3.16635	6.67843	55	61	4	538	147
3.16636	6.67843	55	61	4	539	147
3.16637	6.67843	55	61	4	540	147
3.16637	6.67843	55	62	4	540	145
3.16638	6.67843	55	62	4	540	145
3.16639	6.67843	55	62	4	541	145
3.16639	6.67843	55	62	4	541	143
3.1664	6.67843	55	62	4	542	143
3.1664	6.67843	55	62	4	542	148
3.16641	6.67843	55	62	4	543	148
3.16641	6.67843	55	62	4	543	145
3.16642	6.67844	55	62	4	544	145
3.16642	6.67844	55	62	4	544	147
3.16643	6.67844	55	61	4	545	147
3.16643	6.67844	55	61	4	545	151
3.16643	6.67844	55	61	4	545	152
3.16643	6.67844	55	61	4	545	149
3.16643	6.67844	55	61	4	545	143
3.16644	6.67844	55	61	4	545	143
3.16644	6.67844	55	61	4	545	151
3.16644	6.67844	55	61	4	545	145
3.16644	6.67844	55	61	4	545	146
3.16644	6.67844	55	61	4	545	149
3.16644	6.67844	55	61	4	546	149
3.16644	6.67844	55	61	4	546	148
3.16645	6.67844	55	61	4	547	148
3.16645	6.67844	55	61	4	547	149
3.16646	6.67844	55	61	4	548	149
3.16647	6.67845	55	61	4	549	148
3.16648	6.67845	55	61	4	550	148
3.16649	6.67845	55	61	4	551	148
3.16649	6.67845	55	61	4	551	150
3.1665	6.67845	55	61	4	551	150
3.16651	6.67845	55	61	4	552	150
3.16651	6.67845	55	61	4	552	147
3.16653	6.67846	55	61	4	554	147
3.16653	6.67846	55	61	4	554	149
3.16654	6.67846	55	61	4	556	149
3.16654	6.67846	55	61	4	556	146
3.16656	6.67846	55	61	4	558	146
3.16656	6.67846	55	61	4	558	145
3.16658	6.67846	55	61	4	559	145
3.16658	6.67846	55	61	4	559	144
3.1666	6.67847	55	61	4	561	144
3.16661	6.67847	55	61	4	562	144
3.16662	6.67847	55	61	4	563	144
3.16662	6.67847	55	61	4	564	144
3.16664	6.67848	55	61	4	566	144
3.16665	6.67848	55	61	4	567	144
3.16666	6.67848	55	61	4	567	144
3.16667	6.67848	55	61	4	568	144
3.16669	6.67848	55	61	4	570	144
3.16669	6.67848	55	61	4	570	141
3.1667	6.67849	55	61	4	571	141
3.16671	6.67849	55	61	4	572	141
3.16671	6.67849	55	61	4	572	142
3.16671	6.67849	55	61	4	573	142
3.16672	6.67849	55	61	4	573	142
3.16672	6.67849	55	61	4	573	141
3.16673	6.6785	55	61	4	575	141
3.16675	6.6785	55	61	4	576	141
3.16675	6.6785	55	61	4	576	150
3.16677	6.6785	55	61	4	578	150
3.16678	6.67851	55	61	4	579	150
3.16679	6.67851	55	61	4	580	150
3.16679	6.67851	55	61	4	580	145
3.16679	6.67851	55	61	4	581	145
3.1668	6.67851	55	61	4	581	145
3.1668	6.67851	55	61	4	581	147
3.16681	6.67851	55	61	4	582	147
3.16682	6.67852	55	61	4	584	147
3.16682	6.67852	55	61	4	584	146
3.16683	6.67852	55	61	4	584	146
3.16685	6.67852	55	61	4	586	146
3.16685	6.67852	55	61	4	586	145
3.16687	6.67853	55	61	4	588	145
3.16688	6.67853	55	61	4	589	148
3.16689	6.67853	55	61	4	590	148
3.16692	6.67854	55	61	4	593	148
3.16693	6.67854	55	61	4	594	148
3.16694	6.67854	55	61	4	595	148
3.16694	6.67854	55	61	4	595	147
3.16695	6.67854	55	61	4	596	147
3.16697	6.67854	55	61	4	597	147
3.16697	6.67854	55	61	4	597	142
3.16699	6.67855	55	61	4	600	142
3.16701	6.67855	55	61	4	602	142
3.16701	6.67855	55	61	4	602	147
3.16702	6.67856	55	61	4	603	147
3.16704	6.67856	55	61	4	605	147
3.16704	6.67856	55	61	4	605	153
3.16706	6.67856	55	61	4	606	153
3.16706	6.67856	55	61	4	607	153
3.16707	6.67856	55	61	4	608	153
3.1671	6.67857	55	61	4	611	153
3.1671	6.67857	55	61	4	611	150
3.16711	6.67857	55	61	4	611	150
3.16713	6.67857	55	61	4	613	150
3.16713	6.67857	55	61	4	613	154
3.16714	6.67858	56	61	4	614	154
3.16715	6.67858	56	61	4	615	154
3.16716	6.67858	56	61	4	617	154
3.16716	6.67858	56	61	4	617	152
3.16718	6.67858	56	61	4	618	152
3.16719	6.67858	56	61	4	619	152
3.16719	6.67859	56	61	4	620	156
3.16721	6.67859	56	61	4	621	156
3.16722	6.67859	56	61	4	622	156
3.16723	6.67859	56	61	4	623	151
3.16724	6.67859	56	61	4	624	151
3.16725	6.6786	56	61	4	626	151
3.16725	6.6786	56	61	4	626	146
3.16728	6.6786	56	61	4	628	146
3.16729	6.6786	56	61	4	629	146
3.16732	6.67861	56	61	4	632	146
3.16732	6.67861	56	61	4	632	152
3.16733	6.67861	56	61	4	634	152
3.16734	6.67862	56	61	4	635	150
3.16737	6.67862	56	61	4	637	150
3.16737	6.67862	56	61	4	637	149
3.16738	6.67862	56	61	4	638	149
3.16741	6.67863	56	61	4	641	149
3.16741	6.67863	56	61	4	641	148
3.16743	6.67863	56	61	4	644	148
3.16743	6.67863	56	61	4	644	150
3.16744	6.67863	56	61	4	644	150
3.16746	6.67864	56	61	4	647	150
3.16747	6.67864	56	61	4	647	150
3.16747	6.67864	56	61	4	647	149
3.1675	6.67864	56	62	4	650	149
3.1675	6.67864	56	62	4	650	153
3.16751	6.67864	56	62	4	651	153
3.16753	6.67865	56	62	4	654	153
3.16753	6.67865	56	62	4	654	154
3.16754	6.67865	56	62	4	654	154
3.16757	6.67865	56	62	4	657	154
3.16757	6.67865	56	62	4	657	151
3.16759	6.67865	56	62	4	658	151
3.16759	6.67866	56	62	4	660	151
3.16759	6.67866	56	62	4	660	154
3.1676	6.67866	56	62	4	661	154
3.16763	6.67866	56	62	4	663	154
3.16763	6.67866	56	62	4	663	151
3.16764	6.67866	56	62	4	664	151
3.16767	6.67867	56	62	4	667	151
3.16767	6.67867	56	62	4	667	150
3.16768	6.67867	56	62	4	668	150
3.16769	6.67867	56	62	4	669	150
3.16769	6.67867	56	62	4	669	152
3.1677	6.67867	56	62	4	670	152
3.16771	6.67867	56	62	4	671	152
3.16773	6.67868	57	62	4	673	152
3.16774	6.67868	57	62	4	674	150
3.16777	6.67868	57	62	4	676	150
3.16777	6.67868	57	62	4	676	151
3.16777	6.67869	57	63	4	677	151
3.16779	6.67869	57	63	4	679	151
3.16779	6.67869	57	63	4	679	150
3.1678	6.67869	57	63	4	680	150
3.16783	6.6787	57	63	4	683	150
3.16783	6.6787	57	63	4	683	157
3.16784	6.6787	57	63	4	684	157
3.16785	6.6787	57	63	4	686	157
3.16785	6.6787	57	63	4	686	149
3.16787	6.6787	57	63	4	687	149
3.16788	6.67871	57	63	4	689	149
3.16789	6.67871	57	63	4	689	147
3.16792	6.67871	57	63	4	692	147
3.16793	6.67871	57	63	4	693	152
3.16795	6.67872	58	63	4	696	152
3.16795	6.67872	58	63	4	696	151
3.16797	6.67872	58	63	4	697	151
3.16798	6.67872	58	63	4	698	151
3.16798	6.67872	58	63	4	698	150
3.16799	6.67872	58	63	4	699	150
3.16802	6.67872	58	63	4	702	150
3.16802	6.67872	58	63	4	702	151
3.16803	6.67873	58	63	4	704	151
3.16804	6.67873	58	63	4	704	151
3.16807	6.67873	58	63	4	708	151
3.16807	6.67873	58	63	4	708	154
3.16808	6.67873	58	63	4	708	154
3.1681	6.67873	58	63	4	710	154
3.1681	6.67873	58	63	4	710	153
3.16811	6.67873	58	63	4	711	153
3.16813	6.67874	58	63	4	714	153
3.16813	6.67874	58	63	4	714	155
3.16814	6.67874	58	63	4	715	155
3.16816	6.67874	58	63	4	716	155
3.16816	6.67874	58	63	4	716	153
3.16816	6.67875	58	63	4	717	153
3.16818	6.67875	58	63	4	719	153
3.16819	6.67875	58	63	4	719	153
3.1682	6.67875	58	63	4	720	151
3.16821	6.67876	58	63	16	722	151
3.16821	6.67876	58	63	16	722	153
3.16824	6.67876	58	63	16	725	153
3.16825	6.67876	58	63	16	726	153
3.16825	6.67876	58	63	16	726	147
3.16826	6.67876	58	63	16	727	147
3.16826	6.67877	58	63	16	727	147
3.16827	6.67877	58	63	16	728	147
3.16828	6.67877	58	63	16	729	147
3.16828	6.67877	58	63	16	729	154
3.16829	6.67877	58	63	16	730	154
3.1683	6.67878	58	63	16	732	154
3.1683	6.67878	58	63	16	732	151
3.16832	6.67878	58	63	16	734	151
3.16833	6.67878	58	63	16	734	151
3.16834	6.67878	58	63	16	735	151
3.16835	6.67878	58	63	16	736	151
3.16837	6.67879	58	63	16	738	151
3.16837	6.67879	58	63	16	738	153
3.16838	6.67879	58	63	16	739	153
3.1684	6.67879	58	63	16	742	153
3.16841	6.6788	58	63	16	743	153
3.16843	6.6788	58	64	16	745	153
3.16843	6.6788	58	64	16	745	150
3.16844	6.6788	58	64	16	745	150
3.16846	6.67881	58	64	16	748	150
3.16846	6.67881	58	64	16	748	158
3.16847	6.67881	58	64	16	749	158
3.16848	6.67881	58	64	16	750	158
3.16849	6.67881	58	64	16	751	158
3.16849	6.67881	58	64	16	751	154
3.1685	6.67881	58	64	16	752	154
3.16853	6.67882	58	64	16	755	154
3.16854	6.67882	58	64	16	756	154
3.16856	6.67882	58	64	16	758	154
3.16856	6.67882	58	64	16	758	156
3.16858	6.67883	58	64	16	761	156
3.16858	6.67883	58	64	16	761	153
3.1686	6.67883	58	64	16	762	153
3.16862	6.67884	58	64	16	764	153
3.16862	6.67884	58	64	16	764	159
3.16865	6.67884	58	64	16	767	159
3.16865	6.67884	58	64	16	767	154
3.16865	6.67884	58	64	16	768	154
3.16866	6.67884	58	64	4	769	154
3.16868	6.67885	58	64	4	771	154
3.1687	6.67885	58	64	4	773	154
3.1687	6.67885	58	64	4	773	162
3.16872	6.67885	58	64	4	774	162
3.16873	6.67885	58	64	4	775	162
3.16874	6.67885	58	64	4	776	162
3.16874	6.67886	58	64	4	777	151
3.16876	6.67886	58	64	4	779	151
3.16876	6.67886	58	64	4	779	159
3.16877	6.67886	58	64	4	780	159
3.16879	6.67886	58	64	4	782	159
3.1688	6.67886	58	64	4	782	159
3.16881	6.67887	58	64	4	784	159
3.16883	6.67887	58	64	4	786	159
3.16883	6.67887	58	64	4	786	152
3.16884	6.67887	58	64	4	787	152
3.16884	6.67887	58	64	4	787	154
3.16885	6.67887	58	64	4	788	154
3.16887	6.67888	58	64	4	790	154
3.16887	6.67888	58	64	4	790	156
3.16888	6.67888	58	64	4	791	156
3.16889	6.67888	58	64	4	792	156
3.1689	6.67888	58	64	4	793	156
3.1689	6.67888	58	64	4	793	154
3.16891	6.67888	58	64	4	794	154
3.16892	6.67888	58	64	4	795	154
3.16892	6.67889	58	64	4	796	154
3.16892	6.67889	58	64	4	796	157
3.16894	6.67889	58	64	4	798	157
3.16895	6.67889	58	64	4	799	156
3.16897	6.67889	58	64	4	800	156
3.16898	6.67889	58	64	4	801	157
3.16898	6.6789	58	64	4	802	157
3.16899	6.6789	58	64	4	802	157
3.169	6.6789	58	64	4	803	157
3.169	6.6789	58	64	4	803	158
3.16901	6.6789	58	64	4	805	158
3.16902	6.6789	58	64	4	806	158
3.16902	6.6789	58	64	4	806	159
3.16904	6.67891	58	64	4	808	159
3.16904	6.67891	58	64	4	808	161
3.16905	6.67891	58	64	4	809	161
3.16906	6.67891	58	64	4	810	161
3.16906	6.67891	58	64	4	810	159
3.16907	6.67891	59	64	4	811	159
3.16908	6.67891	59	64	4	812	159
3.16909	6.67891	59	64	4	812	159
3.16909	6.67891	59	64	4	813	159
3.16909	6.67892	59	64	4	814	159
3.1691	6.67892	59	64	4	815	159
3.16911	6.67892	59	64	4	815	159
3.16911	6.67892	59	64	4	815	148
3.16912	6.67892	59	64	4	816	148
3.16912	6.67892	59	64	4	816	141
3.16914	6.67892	59	64	4	818	141
3.16914	6.67892	59	64	4	818	138
3.16915	6.67892	59	64	4	819	138
3.16916	6.67892	59	64	4	820	138
3.16917	6.67892	59	64	4	821	138
3.16917	6.67893	59	64	4	821	138
3.16918	6.67893	59	64	4	822	148

## Sheet: Survey Route Y
Longitude	Latitude	Altitude (m)	Elevation (m)	Clutter Height (m)	Distance (m)	Path Loss (dB)
3.16348	6.675	57	51	6	69	113
3.16348	6.675	57	51	6	69	114
3.16348	6.675	57	51	6	69	116
3.16348	6.675	57	51	6	69	121
3.16348	6.675	57	51	6	69	122
3.16348	6.675	57	51	6	69	118
3.16348	6.675	57	51	6	69	120
3.16348	6.675	57	51	6	69	123
3.16348	6.675	57	51	6	69	125
3.16348	6.675	57	51	6	69	128
3.16348	6.675	57	51	6	69	126
3.16348	6.675	57	51	6	69	127
3.16348	6.67501	57	51	6	69	121
3.16347	6.67501	56	51	6	68	121
3.16347	6.67502	56	51	6	68	121
3.16347	6.67502	56	51	6	68	118
3.16346	6.67502	56	51	6	67	118
3.16346	6.67502	56	51	6	67	115
3.16346	6.67503	56	51	6	67	115
3.16345	6.67503	56	51	6	66	115
3.16345	6.67503	56	51	6	66	113
3.16345	6.67503	56	51	6	66	113
3.16345	6.67503	56	51	6	66	110
3.16344	6.67503	56	51	6	65	110
3.16344	6.67504	56	51	6	65	110
3.16343	6.67504	56	51	6	64	110
3.16343	6.67504	56	51	6	64	113
3.16343	6.67505	56	51	6	64	113
3.16342	6.67505	56	51	6	63	113
3.16342	6.67506	56	51	6	63	113
3.16342	6.67507	56	51	6	63	113
3.16342	6.67507	56	51	6	63	126
3.16342	6.67507	56	51	6	62	126
3.16342	6.67508	56	51	6	61	126
3.16342	6.67508	56	51	6	61	120
3.16341	6.67509	56	51	6	62	120
3.16341	6.67509	56	51	6	62	119
3.16341	6.6751	57	51	6	62	119
3.16341	6.6751	57	51	6	62	123
3.16341	6.6751	57	51	6	62	125
3.16341	6.67511	57	51	6	62	125
3.16341	6.67511	57	51	6	62	126
3.16341	6.67512	57	51	6	62	126
3.16342	6.67512	57	51	6	63	124
3.16342	6.67512	57	51	6	63	128
3.16342	6.67512	57	51	6	63	128
3.16342	6.67512	57	51	6	63	137
3.16343	6.67512	57	51	6	64	137
3.16343	6.67512	57	51	6	64	134
3.16343	6.67512	57	51	6	64	131
3.16343	6.67513	57	52	6	64	131
3.16344	6.67513	57	52	6	65	133
3.16344	6.67513	57	52	6	65	127
3.16344	6.67513	57	52	6	65	134
3.16345	6.67513	57	52	6	66	134
3.16345	6.67513	57	52	6	66	131
3.16345	6.67513	57	52	6	66	128
3.16345	6.67513	57	52	6	66	130
3.16345	6.67513	57	52	6	66	129
3.16345	6.67513	57	52	6	66	135
3.16345	6.67513	57	52	6	66	138
3.16346	6.67513	57	52	6	67	138
3.16346	6.67513	57	52	6	67	132
3.16346	6.67513	57	52	6	67	139
3.16346	6.67514	58	52	6	67	139
3.16346	6.67514	58	52	6	67	134
3.16347	6.67514	58	52	6	68	134
3.16347	6.67514	58	52	6	68	128
3.16347	6.67514	58	52	6	68	135
3.16348	6.67514	58	52	6	69	135
3.16348	6.67514	58	52	6	69	130
3.16349	6.67514	58	52	6	70	130
3.16349	6.67514	58	52	6	70	127
3.1635	6.67514	58	52	6	71	127
3.1635	6.67514	58	52	6	71	129
3.1635	6.67515	58	52	6	72	129
3.1635	6.67515	58	52	6	72	128
3.16351	6.67515	58	52	6	73	128
3.16351	6.67515	58	52	6	73	129
3.16352	6.67515	58	52	6	74	129
3.16352	6.67515	58	52	6	74	127
3.16352	6.67515	58	52	6	74	134
3.16353	6.67515	58	52	6	75	134
3.16353	6.67515	58	52	6	75	138
3.16354	6.67515	58	52	6	76	138
3.16354	6.67516	58	52	6	76	138
3.16355	6.67516	58	52	6	77	138
3.16355	6.67516	58	52	6	77	140
3.16356	6.67516	58	52	6	78	140
3.16356	6.67516	58	52	6	78	136
3.16357	6.67516	58	52	6	79	136
3.16357	6.67516	58	52	6	79	138
3.16358	6.67517	58	52	6	80	138
3.16358	6.67517	58	52	6	80	135
3.16358	6.67517	58	52	6	81	135
3.16358	6.67517	58	52	6	81	137
3.16359	6.67517	58	52	6	82	137
3.16359	6.67517	58	52	6	82	136
3.1636	6.67517	58	52	6	83	136
3.1636	6.67517	58	52	6	83	134
3.16361	6.67518	58	52	6	84	134
3.16361	6.67518	58	52	6	84	131
3.16362	6.67518	58	52	6	85	131
3.16362	6.67518	58	52	6	85	133
3.16362	6.67518	58	52	6	85	126
3.16363	6.67518	58	52	6	86	126
3.16364	6.67518	58	52	6	87	126
3.16364	6.67519	58	52	6	87	125
3.16365	6.67519	58	52	6	88	125
3.16365	6.67519	58	52	6	88	126
3.16366	6.67519	59	52	6	89	126
3.16366	6.67519	59	52	6	89	123
3.16367	6.67519	59	52	6	90	123
3.16367	6.67519	59	52	6	90	127
3.16367	6.67519	59	52	6	91	127
3.16367	6.67519	59	52	6	91	128
3.16367	6.6752	59	52	6	91	128
3.16368	6.6752	59	52	6	92	128
3.16368	6.6752	59	52	6	92	130
3.16369	6.6752	59	52	6	93	130
3.1637	6.6752	59	52	6	94	130
3.1637	6.6752	59	52	6	94	134
3.1637	6.67521	59	52	6	95	134
3.16371	6.67521	59	52	6	96	134
3.16371	6.67521	59	52	6	96	133
3.16372	6.67521	58	52	6	97	133
3.16372	6.67521	58	52	6	97	137
3.16373	6.67521	58	52	6	98	137
3.16373	6.67521	58	52	6	98	141
3.16374	6.67522	58	52	6	99	141
3.16374	6.67522	58	52	6	99	139
3.16375	6.67522	58	52	6	100	139
3.16376	6.67522	58	52	6	101	139
3.16376	6.67523	58	52	6	102	139
3.16376	6.67523	58	52	6	102	137
3.16377	6.67523	58	52	6	103	137
3.16377	6.67523	58	52	6	103	147
3.16378	6.67524	58	52	6	104	147
3.16378	6.67524	58	52	6	104	143
3.16379	6.67524	58	52	6	105	143
3.16379	6.67524	58	52	6	105	145
3.1638	6.67525	57	52	6	106	145
3.1638	6.67525	57	52	6	106	146
3.16381	6.67525	57	52	6	107	146
3.16382	6.67525	57	52	6	108	146
3.16382	6.67525	57	52	6	108	141
3.16383	6.67525	57	52	6	109	141
3.16383	6.67526	57	52	6	109	145
3.16384	6.67526	57	52	6	110	145
3.16384	6.67526	57	52	6	110	138
3.16385	6.67526	57	52	6	111	138
3.16385	6.67526	57	52	6	111	140
3.16385	6.67526	57	52	6	112	140
3.16385	6.67526	57	52	6	112	142
3.16386	6.67526	57	52	6	113	142
3.16387	6.67526	58	52	6	114	138
3.16388	6.67526	58	52	6	115	138
3.16388	6.67526	58	52	6	115	142
3.16389	6.67526	58	52	6	116	142
3.16389	6.67526	58	52	6	116	145
3.1639	6.67527	58	52	6	117	145
3.1639	6.67527	58	52	6	117	143
3.16391	6.67527	58	52	6	118	143
3.16392	6.67527	58	52	6	119	143
3.16392	6.67527	58	52	6	119	146
3.16393	6.67527	58	52	6	120	146
3.16393	6.67527	58	52	6	120	142
3.16393	6.67527	58	52	6	121	142
3.16393	6.67527	58	52	6	121	143
3.16394	6.67527	58	52	6	122	143
3.16394	6.67527	58	52	6	122	147
3.16395	6.67527	58	52	6	123	147
3.16395	6.67527	58	52	6	123	141
3.16396	6.67527	58	52	6	124	141
3.16396	6.67527	58	52	6	124	137
3.16397	6.67527	58	52	6	125	141
3.16397	6.67527	58	52	6	125	141
3.16397	6.67527	58	52	6	125	138
3.16397	6.67527	59	52	6	125	138
3.16398	6.67527	59	52	6	126	138
3.16398	6.67527	59	52	6	126	139
3.16398	6.67526	59	52	6	126	138
3.16399	6.67526	59	52	6	127	138
3.16399	6.67526	59	52	6	127	147
3.16399	6.67526	59	52	6	127	137
3.164	6.67525	59	52	6	128	137
3.164	6.67525	59	52	6	128	141
3.164	6.67524	59	52	6	128	141
3.164	6.67524	59	52	6	128	137
3.16401	6.67524	59	52	6	129	137
3.16401	6.67524	59	52	6	129	138
3.16401	6.67523	59	52	6	129	138
3.16401	6.67523	59	52	6	129	137
3.16402	6.67523	59	52	6	129	137
3.16402	6.67523	59	52	6	129	135
3.16402	6.67522	59	52	6	129	135
3.16402	6.67522	59	52	6	129	138
3.16402	6.67522	59	52	6	129	137
3.16403	6.67522	59	52	6	130	137
3.16403	6.67521	59	52	6	130	137
3.16403	6.67521	59	52	6	130	138
3.16403	6.6752	59	52	6	130	142
3.16403	6.6752	59	52	6	131	142
3.16403	6.6752	59	52	6	131	138
3.16403	6.67519	59	52	6	131	138
3.16403	6.67519	59	52	6	131	136
3.16403	6.67519	59	52	6	131	135
3.16403	6.67519	59	52	6	131	142
3.16404	6.67518	59	52	6	131	142
3.16404	6.67518	59	52	6	131	144
3.16404	6.67518	59	52	6	131	145
3.16404	6.67517	59	52	6	131	145
3.16404	6.67517	59	52	6	131	142
3.16404	6.67516	59	52	6	131	142
3.16404	6.67516	59	52	6	131	148
3.16404	6.67515	60	52	6	131	148
3.16404	6.67515	60	52	6	131	141
3.16404	6.67514	60	52	6	131	148
3.16404	6.67514	60	52	6	131	145
3.16404	6.67513	60	52	6	131	145
3.16404	6.67513	60	52	6	131	139
3.16404	6.67513	60	52	6	131	141
3.16404	6.67512	60	52	6	131	141
3.16404	6.67512	60	52	6	131	139
3.16404	6.67511	59	52	6	131	139
3.16404	6.67511	59	52	6	131	138
3.16404	6.6751	59	52	6	131	138
3.16404	6.6751	59	52	6	131	135
3.16404	6.6751	59	52	6	131	139
3.16404	6.6751	59	52	6	131	139
3.16404	6.6751	59	52	6	131	142
3.16404	6.67509	59	52	6	130	142
3.16405	6.67509	59	52	6	131	142
3.16405	6.67509	59	52	6	131	139
3.16405	6.67508	59	52	6	132	139
3.16405	6.67508	59	52	6	132	142
3.16405	6.67508	59	52	6	132	137
3.16405	6.67507	59	52	6	132	142
3.16405	6.67507	59	52	6	132	141
3.16405	6.67507	59	52	6	132	137
3.16405	6.67506	59	52	6	132	137
3.16405	6.67506	59	52	6	132	135
3.16405	6.67506	59	52	6	133	144
3.16405	6.67505	59	52	6	133	144
3.16405	6.67505	59	52	6	133	134
3.16405	6.67505	59	52	6	133	135
3.16405	6.67504	59	52	6	133	135
3.16405	6.67504	59	52	6	133	138
3.16405	6.67504	59	52	6	133	141
3.16406	6.67503	59	52	6	134	141
3.16406	6.67503	59	52	6	134	136
3.16406	6.67503	59	52	6	134	138
3.16406	6.67502	59	52	6	134	138
3.16406	6.67502	59	52	6	134	141
3.16406	6.67502	59	52	6	134	135
3.16406	6.67501	59	52	6	134	135
3.16406	6.67501	59	52	6	134	133
3.16407	6.67501	59	52	6	135	133
3.16407	6.67501	59	52	6	135	136
3.16407	6.67501	59	52	6	135	135
3.16407	6.675	59	52	6	135	135
3.16407	6.675	59	52	6	135	139
3.16407	6.67499	59	52	6	135	139
3.16407	6.67498	59	52	6	135	139
3.16407	6.67498	59	52	6	135	138
3.16407	6.67497	59	52	6	135	138
3.16407	6.67497	59	52	6	135	144
3.16408	6.67497	59	52	6	136	144
3.16408	6.67497	59	52	6	136	138
3.16408	6.67496	59	52	6	136	138
3.16408	6.67495	59	52	6	136	136
3.16408	6.67495	59	52	6	136	137
3.16408	6.67494	59	52	6	136	137
3.16408	6.67494	59	52	6	136	138
3.16408	6.67493	59	52	6	137	138
3.16408	6.67493	59	52	6	137	138
3.16409	6.67492	59	52	6	138	138
3.16409	6.67492	59	52	6	138	140
3.16409	6.67492	59	52	6	138	145
3.16409	6.67491	59	52	6	138	145
3.16409	6.67491	59	52	6	138	141
3.16409	6.67491	59	52	6	138	137
3.16409	6.6749	59	52	6	138	137
3.16409	6.6749	59	52	6	138	138
3.16409	6.6749	59	52	6	138	136
3.16409	6.6749	59	52	6	138	140
3.16409	6.6749	59	52	6	138	134
3.16409	6.6749	59	52	6	138	133
3.16409	6.6749	59	52	6	138	143
3.16409	6.6749	59	52	6	138	146
3.16409	6.6749	59	52	6	138	144
3.16409	6.6749	59	52	6	138	141
3.16409	6.67491	59	52	6	138	140
3.16409	6.67491	59	52	6	138	136
3.16409	6.67491	59	52	6	138	138
3.16409	6.67491	59	52	6	138	133
3.16409	6.67491	59	52	6	138	134
3.16409	6.67491	59	52	6	138	139
3.16409	6.67492	59	52	6	138	139
3.16409	6.67492	59	52	6	138	134
3.16409	6.67492	59	52	6	138	133
3.16409	6.67492	59	52	6	138	135
3.16409	6.67492	58	52	6	138	135
3.16409	6.67493	58	52	6	138	135
3.16409	6.67493	58	52	6	138	141
3.16409	6.67493	58	52	6	138	133
3.16409	6.67493	58	52	6	138	136
3.16409	6.67493	58	52	6	138	145
3.16409	6.67493	58	52	6	138	145
3.16408	6.67493	58	52	6	137	145
3.16408	6.67493	58	52	6	137	133
3.16408	6.67493	58	52	6	137	131
3.16408	6.67493	58	52	6	137	128
3.16408	6.67493	58	52	6	137	129
3.16408	6.67493	58	52	6	137	130
3.16408	6.67493	58	52	6	137	134
3.16409	6.67493	58	52	6	138	133
3.16409	6.67493	58	52	6	138	134
3.1641	6.67493	58	52	6	139	134
3.1641	6.67493	58	52	6	139	131
3.1641	6.67493	58	52	6	139	136
3.1641	6.67494	58	52	6	138	136
3.1641	6.67494	58	52	6	138	135
3.16411	6.67494	58	52	6	139	135
3.16411	6.67494	58	52	6	139	141
3.16411	6.67494	58	52	6	139	144
3.16411	6.67494	58	52	6	139	146
3.16411	6.67494	58	52	6	139	142
3.16412	6.67494	58	52	6	140	142
3.16412	6.67494	58	52	6	140	147
3.16412	6.67494	58	52	6	140	143
3.16412	6.67494	58	52	6	140	144
3.16412	6.67494	57	52	6	140	144
3.16411	6.67494	57	52	6	139	144
3.16411	6.67494	57	52	6	139	140
3.16411	6.67494	57	52	6	139	141
3.16411	6.67494	57	52	6	139	133
3.1641	6.67494	57	52	6	138	133
3.1641	6.67494	57	52	6	138	134
3.1641	6.67494	57	52	6	138	137
3.1641	6.67494	57	52	6	138	128
3.16409	6.67494	57	52	6	137	128
3.16409	6.67493	57	52	6	138	133
3.16409	6.67493	57	52	6	138	130
3.16409	6.67493	57	52	6	138	128
3.16409	6.67493	57	52	6	138	129
3.16409	6.67494	57	52	6	137	130
3.16409	6.67494	57	52	6	137	133
3.16409	6.67494	57	52	6	137	136
3.16409	6.67494	57	52	6	137	138
3.16409	6.67495	57	52	6	137	135
3.16409	6.67495	57	52	6	137	140
3.1641	6.67495	57	52	6	138	140
3.1641	6.67495	57	52	6	138	136
3.1641	6.67496	57	52	6	138	136
3.1641	6.67496	57	52	6	138	138
3.1641	6.67497	57	52	6	138	137
3.1641	6.67497	57	52	6	138	140
3.16409	6.67497	57	52	6	137	140
3.16409	6.67497	57	52	6	137	139
3.16409	6.67498	57	52	6	137	139
3.16409	6.67498	57	52	6	137	144
3.16409	6.67498	57	52	6	137	135
3.16409	6.67499	57	52	6	137	135
3.16409	6.67499	57	52	6	137	133
3.16409	6.675	57	52	6	137	133
3.16409	6.675	57	52	6	137	136
3.16409	6.675	57	52	6	137	143
3.16533	6.67453	60	51	4	281	124
3.16533	6.67453	60	51	4	281	125
3.16533	6.67453	60	51	4	281	120
3.16533	6.67453	60	51	4	281	121
3.16533	6.67453	60	51	4	281	119
3.16533	6.67453	60	51	4	281	116
3.16533	6.67453	60	51	4	281	113
3.16533	6.67453	60	51	4	281	114
3.16533	6.67453	60	51	4	281	112
3.16533	6.67453	60	51	4	281	110
3.16534	6.67453	60	51	4	282	110
3.16534	6.67451	60	51	4	282	110
3.16535	6.67447	60	51	4	284	110
3.16536	6.67445	60	51	4	286	110
3.16537	6.67444	60	51	4	287	110
3.16537	6.67444	60	51	4	287	112
3.16537	6.67441	59	51	4	288	112
3.16538	6.67438	59	51	4	290	112
3.16538	6.67438	59	51	4	290	110
3.16539	6.67436	59	51	4	291	110
3.16539	6.67435	59	51	4	292	110
3.16539	6.67435	59	51	4	292	112
3.16539	6.67434	59	51	4	292	112
3.1654	6.67434	59	51	4	293	112
3.1654	6.67432	59	51	4	294	112
3.1654	6.6743	59	51	4	295	112
3.1654	6.6743	59	51	4	295	113
3.1654	6.67429	59	51	4	296	113
3.1654	6.67427	59	51	4	296	113
3.16541	6.67426	59	51	4	298	113
3.16541	6.67424	59	51	4	298	113
3.16543	6.6742	59	51	4	302	113
3.16543	6.6742	59	51	4	302	119
3.16543	6.6742	59	51	4	302	110
3.16543	6.67419	59	51	4	302	110
3.16543	6.67419	59	51	4	302	110
3.16544	6.67419	59	51	4	303	112
3.16544	6.67418	59	51	4	304	112
3.16545	6.67417	59	51	4	305	112
3.16545	6.67416	59	51	4	305	112
3.16545	6.67416	59	51	4	305	114
3.16546	6.67415	59	51	4	306	114
3.16546	6.67414	59	51	4	307	114
3.16547	6.67413	59	51	4	308	114
3.16547	6.67412	59	51	4	308	114
3.16547	6.67412	59	51	4	308	120
3.16548	6.67412	59	51	4	309	120
3.16548	6.67411	59	51	4	310	120
3.16549	6.6741	59	51	4	311	120
3.16549	6.6741	59	51	4	311	127
3.1655	6.67409	59	51	4	313	127
3.16551	6.67408	59	51	4	314	127
3.16551	6.67408	59	51	4	314	118
3.16552	6.67407	59	51	4	316	118
3.16552	6.67406	59	51	4	317	122
3.16554	6.67405	59	51	4	319	122
3.16554	6.67405	59	51	4	319	115
3.16556	6.67405	59	51	4	321	115
3.16556	6.67404	59	51	4	321	115
3.16558	6.67404	59	51	4	323	115
3.16558	6.67404	59	51	4	323	121
3.1656	6.67403	59	51	4	325	121
3.16561	6.67403	59	51	4	326	121
3.16561	6.67403	59	51	4	327	121
3.16561	6.67403	59	51	4	327	123
3.16563	6.67403	59	51	4	329	123
3.16563	6.67403	59	51	4	329	131
3.16565	6.67403	59	51	4	331	131
3.16565	6.67403	59	51	4	331	134
3.16566	6.67403	59	51	4	332	134
3.16567	6.67404	59	51	4	332	134
3.16567	6.67404	59	51	4	332	129
3.16569	6.67404	59	51	4	334	129
3.1657	6.67404	59	51	4	335	133
3.1657	6.67404	59	51	4	336	133
3.1657	6.67404	59	51	4	336	128
3.16571	6.67404	59	51	4	337	128
3.16573	6.67405	59	51	4	338	128
3.16573	6.67405	59	51	4	338	132
3.16573	6.67405	60	51	4	338	132
3.16575	6.67405	60	51	4	340	132
3.16575	6.67405	60	51	4	340	134
3.16576	6.67406	60	51	4	341	134
3.16578	6.67406	60	51	4	343	134
3.16578	6.67406	60	51	4	343	135
3.16579	6.67406	60	51	4	344	135
3.16579	6.67407	60	51	4	344	135
3.16579	6.67407	60	51	4	344	131
3.16581	6.67407	60	51	4	346	131
3.16581	6.67407	60	51	4	346	134
3.16582	6.67407	60	51	4	347	134
3.16584	6.67408	60	51	4	349	134
3.16584	6.67408	60	51	4	349	130
3.16585	6.67408	60	51	4	350	130
3.16587	6.67409	60	51	4	351	130
3.16587	6.67409	60	51	4	351	134
3.16589	6.67409	60	51	4	354	134
3.16589	6.67409	60	51	4	354	130
3.16589	6.6741	60	51	4	354	130
3.16591	6.6741	60	51	4	356	130
3.16591	6.6741	60	51	4	356	137
3.16594	6.67411	60	51	4	358	137
3.16594	6.67411	60	51	4	358	138
3.16596	6.67411	60	51	4	360	138
3.16596	6.67411	60	51	4	360	142
3.16596	6.67412	60	51	4	361	142
3.16597	6.67412	60	51	4	362	142
3.16598	6.67412	60	51	4	363	142
3.16598	6.67412	60	51	4	363	135
3.16599	6.67412	60	51	4	364	135
3.16601	6.67413	61	51	4	365	135
3.16601	6.67413	61	51	4	365	141
3.16602	6.67413	61	51	6	366	141
3.16603	6.67413	61	50	6	367	141
3.16604	6.67414	61	50	6	368	132
3.16605	6.67414	61	50	6	370	132
3.16605	6.67414	61	50	6	370	137
3.16606	6.67414	61	50	6	371	137
3.16608	6.67415	61	50	6	372	137
3.16609	6.67415	61	50	6	373	137
3.16611	6.67415	61	50	6	375	137
3.16611	6.67415	61	50	6	375	134
3.16612	6.67416	61	50	6	376	134
3.16613	6.67416	61	50	6	377	134
3.16614	6.67416	61	50	6	378	134
3.16614	6.67416	61	50	6	378	141
3.16614	6.67416	61	50	6	379	141
3.16615	6.67417	61	50	6	379	141
3.16615	6.67417	62	50	6	379	137
3.16618	6.67417	62	50	6	382	137
3.16618	6.67417	62	50	6	382	135
3.16619	6.67418	62	50	6	383	135
3.1662	6.67418	62	50	6	384	135
3.1662	6.67418	62	50	6	384	138
3.16621	6.67418	62	50	6	385	138
3.16623	6.67419	62	50	6	386	138
3.16623	6.67419	62	50	6	387	138
3.16624	6.67419	62	50	6	388	138
3.16625	6.67419	62	50	6	389	138
3.16627	6.67419	62	50	6	391	138
3.16628	6.6742	62	50	6	392	142
3.1663	6.6742	62	50	6	394	142
3.1663	6.6742	62	50	6	394	138
3.16631	6.6742	62	50	6	396	138
3.16632	6.6742	62	50	6	397	138
3.16632	6.6742	62	50	6	397	141
3.16632	6.67421	62	50	6	396	141
3.16633	6.67421	62	50	6	397	141
3.16634	6.67421	63	50	6	398	141
3.16634	6.67421	63	50	6	398	146
3.16636	6.67422	63	50	6	400	146
3.16637	6.67422	63	50	6	401	141
3.16638	6.67422	63	50	6	402	141
3.16639	6.67423	63	50	6	403	141
3.16639	6.67423	63	50	6	403	147
3.1664	6.67423	63	50	6	404	147
3.16641	6.67423	63	50	6	406	147
3.16641	6.67423	63	50	6	406	142
3.16643	6.67424	63	50	6	407	142
3.16644	6.67424	63	50	6	408	142
3.16644	6.67424	63	50	6	408	141
3.16645	6.67424	63	50	6	409	141
3.16645	6.67425	63	50	6	409	141
3.16647	6.67425	63	50	4	411	141
3.16647	6.67425	63	50	4	411	139
3.16649	6.67426	63	50	4	413	139
3.16649	6.67426	63	50	4	413	143
3.16649	6.67426	63	50	4	414	143
3.16651	6.67426	63	50	4	416	143
3.16651	6.67426	63	50	4	416	146
3.16652	6.67427	63	50	4	416	146
3.16654	6.67427	63	50	4	418	146
3.16654	6.67427	63	50	4	418	141
3.16655	6.67427	63	50	4	419	141
3.16657	6.67428	63	50	4	421	141
3.16657	6.67428	63	50	4	421	147
3.16658	6.67428	63	50	4	422	147
3.16658	6.67429	63	50	4	423	147
3.16659	6.67429	63	50	4	424	147
3.16659	6.67429	63	50	4	424	141
3.1666	6.67429	63	50	4	425	141
3.16662	6.6743	63	50	4	426	141
3.16662	6.6743	63	50	4	426	140
3.16663	6.6743	63	50	4	427	140
3.16665	6.6743	63	50	4	429	140
3.16665	6.6743	63	50	4	429	141
3.16666	6.67431	63	50	4	430	141
3.16667	6.67431	63	50	4	432	141
3.16667	6.67431	63	50	4	432	138
3.16669	6.67432	63	50	4	434	138
3.1667	6.67432	63	50	4	435	138
3.1667	6.67432	63	50	4	435	141
3.16671	6.67432	63	50	4	436	141
3.16671	6.67433	63	50	4	435	141
3.16672	6.67433	63	50	4	436	141
3.16673	6.67433	63	50	4	437	141
3.16673	6.67433	63	50	4	437	137
3.16675	6.67434	63	50	4	440	137
3.16676	6.67434	63	50	4	441	137
3.16677	6.67434	64	50	4	442	137
3.16678	6.67435	64	50	4	443	137
3.16678	6.67435	64	50	4	443	138
3.16679	6.67435	64	50	4	444	138
3.16681	6.67435	64	51	4	446	138
3.16681	6.67435	64	51	4	446	145
3.16683	6.67435	64	51	4	448	145
3.16684	6.67435	64	51	4	449	145
3.16684	6.67435	64	51	4	449	137
3.16684	6.67436	64	51	4	449	137
3.16685	6.67436	64	51	4	450	137
3.16686	6.67436	64	51	4	451	137
3.16686	6.67436	64	51	4	451	136
3.16689	6.67437	64	51	4	454	136
3.1669	6.67437	64	51	4	455	143
3.16692	6.67438	64	51	4	457	143
3.16692	6.67438	64	51	4	457	136
3.16693	6.67438	64	51	4	458	136
3.16694	6.67439	64	51	4	460	136
3.16694	6.67439	64	51	4	460	141
3.16695	6.67439	64	51	4	461	141
3.16697	6.6744	64	51	4	462	141
3.16697	6.6744	64	51	4	462	139
3.16698	6.6744	64	51	4	463	139
3.16699	6.6744	64	51	4	464	139
3.16699	6.6744	64	51	4	464	149
3.167	6.6744	64	51	4	465	149
3.16702	6.67441	64	51	4	468	149
3.16702	6.67441	64	51	4	468	141
3.16703	6.67441	64	51	4	469	141
3.16705	6.67442	64	52	4	471	141
3.16705	6.67442	64	52	4	471	139
3.16706	6.67442	64	52	4	472	139
3.16708	6.67443	64	52	4	474	139
3.16708	6.67443	64	52	4	474	141
3.16709	6.67443	64	52	4	475	141
3.1671	6.67443	64	52	4	476	141
3.1671	6.67444	64	52	4	477	141
3.16712	6.67444	64	52	4	479	141
3.16713	6.67445	64	52	4	479	148
3.16715	6.67445	64	52	4	481	148
3.16715	6.67445	64	52	4	481	146
3.16717	6.67446	64	52	4	483	146
3.16719	6.67446	64	52	4	485	146
3.16719	6.67446	64	52	4	485	141
3.1672	6.67447	64	52	4	487	141
3.16721	6.67447	64	52	4	488	141
3.16721	6.67447	64	52	4	488	147
3.16724	6.67448	64	52	4	491	147
3.16724	6.67448	64	52	4	491	146
3.16726	6.67449	63	52	4	493	146
3.16727	6.67449	63	52	4	494	146
3.16728	6.67449	63	53	4	496	146
3.16729	6.6745	63	53	4	496	146
3.16729	6.6745	63	53	4	496	147
3.1673	6.6745	63	53	4	497	147
3.16732	6.6745	63	53	4	499	147
3.16733	6.6745	63	53	4	500	147
3.16735	6.6745	63	53	4	502	147
3.16736	6.6745	63	53	4	503	147
3.16736	6.6745	63	53	4	503	146
3.16738	6.67451	63	53	4	506	146
3.16738	6.67451	63	53	4	506	147
3.16741	6.67452	63	53	4	509	147
3.16741	6.67452	63	53	4	509	146
3.16744	6.67453	63	53	4	512	146
3.16744	6.67453	63	53	4	512	145
3.16745	6.67453	63	53	4	513	145
3.16746	6.67454	63	53	4	515	145
3.16746	6.67454	63	53	4	515	144
3.16748	6.67454	63	53	4	517	144
3.16749	6.67454	63	53	4	518	144
3.1675	6.67454	63	53	4	519	147
3.16752	6.67455	63	53	4	520	147
3.16753	6.67455	63	53	4	521	147
3.16754	6.67456	63	54	4	523	147
3.16754	6.67456	63	54	4	523	144
3.16755	6.67456	63	54	4	524	144
3.16757	6.67457	63	54	4	526	144
3.16757	6.67457	63	54	4	526	148
3.1676	6.67457	63	54	4	529	148
3.1676	6.67458	63	54	4	529	148
3.1676	6.67458	63	54	4	529	147
3.16761	6.67458	63	54	4	530	147
3.16762	6.67458	63	54	4	532	147
3.16762	6.67458	63	54	4	532	152
3.16762	6.67459	63	54	4	532	152
3.16763	6.67459	63	54	4	533	152
3.16765	6.67459	63	54	4	535	152
3.16765	6.67459	63	54	4	535	157
3.16766	6.6746	63	54	4	536	157
3.16767	6.6746	63	54	4	537	157
3.16767	6.6746	63	54	4	537	151
3.16768	6.6746	63	54	4	538	151
3.1677	6.67461	63	54	4	540	151
3.1677	6.67461	63	54	4	540	143
3.16771	6.67462	63	55	4	542	143
3.16771	6.67462	63	55	4	542	144
3.16772	6.67462	63	55	4	543	144
3.16774	6.67462	63	55	4	544	144
3.16774	6.67462	63	55	4	544	148
3.16774	6.67463	63	55	4	544	148
3.16775	6.67463	63	55	4	545	148
3.16776	6.67463	63	55	4	546	148
3.16776	6.67463	63	55	4	546	144
3.16777	6.67463	63	55	4	547	144
3.16778	6.67463	63	55	4	548	144
3.16778	6.67463	63	55	4	548	145
3.16779	6.67464	63	55	4	549	145
3.1678	6.67464	63	55	4	551	145
3.1678	6.67464	63	55	4	551	140
3.16781	6.67464	63	55	4	552	140
3.16782	6.67465	63	55	4	553	140
3.16782	6.67465	63	55	4	553	138
3.16783	6.67465	63	55	4	554	138
3.16784	6.67465	63	55	4	555	138
3.16785	6.67465	63	55	4	556	138
3.16785	6.67465	63	55	4	556	142
3.16787	6.67465	63	55	4	558	142
3.16787	6.67465	63	55	4	558	141
3.16788	6.67466	63	56	4	559	141
3.16788	6.67466	63	56	4	560	141
3.16788	6.67466	63	56	4	560	148
3.16789	6.67466	63	56	4	561	148
3.16791	6.67466	63	56	4	563	148
3.16791	6.67466	63	56	4	563	144
3.16792	6.67466	63	56	4	564	144
3.16793	6.67466	63	56	4	565	144
3.16793	6.67466	63	56	4	565	145
3.16794	6.67466	63	56	4	566	145
3.16796	6.67467	63	56	4	568	145
3.16796	6.67467	63	56	4	568	149
3.16797	6.67467	63	56	4	569	149
3.16797	6.67467	63	56	4	570	149
3.16797	6.67467	63	56	4	570	145
3.16798	6.67467	63	56	4	571	145
3.168	6.67467	63	56	4	573	145
3.16802	6.67468	63	56	4	575	145
3.16802	6.67468	63	56	4	575	140
3.16803	6.67468	63	56	4	576	140
3.16805	6.67468	63	56	4	578	140
3.16805	6.67468	63	56	4	578	142
3.16806	6.67469	63	57	4	579	142
3.16807	6.67469	63	57	4	581	142
3.16807	6.67469	63	57	4	581	148
3.1681	6.6747	63	57	4	583	148
3.1681	6.6747	63	57	4	583	142
3.16811	6.6747	63	57	4	584	142
3.16812	6.6747	63	57	4	585	142
3.16812	6.6747	63	57	4	585	146
3.16813	6.67471	63	57	4	586	146
3.16815	6.67471	63	57	4	588	146
3.16815	6.67471	63	57	4	588	144
3.16817	6.67472	63	57	4	591	144
3.16817	6.67472	63	57	4	591	149
3.16819	6.67473	63	57	4	593	149
3.16819	6.67473	63	57	4	593	151
3.1682	6.67473	63	57	4	594	151
3.16822	6.67474	63	57	4	596	151
3.16823	6.67474	63	57	4	597	143
3.16824	6.67474	63	57	4	598	143
3.16824	6.67474	63	57	4	599	143
3.16824	6.67474	63	57	4	599	148
3.16825	6.67475	63	57	4	600	148
3.16827	6.67475	63	57	4	602	148
3.16827	6.67476	63	57	4	602	148
3.16829	6.67476	63	57	4	604	148
3.16829	6.67476	63	57	4	604	146
3.1683	6.67476	63	57	4	605	146
3.16832	6.67477	63	57	4	607	146
3.16832	6.67477	63	57	4	607	147
3.16834	6.67478	63	57	4	610	147
3.16834	6.67478	63	57	4	610	145
3.16836	6.67479	63	57	4	612	145
3.16836	6.67479	63	57	4	612	148
3.16837	6.67479	63	57	4	613	148
3.16839	6.6748	63	57	4	615	148
3.16839	6.6748	63	57	4	615	147
3.1684	6.6748	63	57	4	616	147
3.16841	6.6748	63	57	4	617	147
3.16841	6.6748	63	57	4	617	148
3.16841	6.67481	63	57	4	618	148
3.16842	6.67481	63	57	4	619	148
3.16842	6.67481	63	57	4	619	147
3.16843	6.67481	63	57	4	620	147
3.16844	6.67481	63	57	4	621	147
3.16845	6.67481	63	57	4	622	147
3.16845	6.67481	63	57	4	622	150
3.16847	6.67482	63	57	4	624	150
3.16847	6.67482	63	57	4	624	147
3.16847	6.67482	63	57	4	623	147
3.16849	6.67482	63	57	4	625	147
3.16849	6.67482	63	57	4	625	144
3.1685	6.67482	63	57	4	626	144
3.1685	6.67482	63	57	4	627	144
3.1685	6.67483	63	57	4	627	144
3.16851	6.67483	63	57	4	628	138
3.16852	6.67483	63	57	4	629	138
3.16852	6.67483	63	57	4	629	144
3.16853	6.67483	63	57	4	630	144
3.16854	6.67483	63	57	4	631	144
3.16855	6.67484	63	57	4	632	144
3.16855	6.67484	63	57	4	632	147
3.16857	6.67484	63	57	4	634	147
3.16857	6.67484	63	57	4	634	143
3.16858	6.67484	63	57	4	635	143
3.16858	6.67484	63	57	4	635	150
3.16858	6.67483	63	57	4	636	150
3.16859	6.67483	63	57	4	637	150
3.16859	6.67483	63	57	4	637	144
3.1686	6.67483	63	57	4	638	144
3.16861	6.67483	63	57	4	639	144
3.16862	6.67483	63	57	4	640	144
3.16862	6.67483	63	57	4	640	143
3.16863	6.67482	63	57	4	642	143
3.16863	6.67482	63	57	4	642	149
3.16864	6.6748	63	57	4	643	149
3.16864	6.6748	63	57	4	643	147
3.16864	6.67478	63	57	4	643	147
3.16864	6.67478	63	57	4	643	148
3.16865	6.67477	63	57	4	644	148
3.16865	6.67476	63	57	4	644	148
3.16866	6.67475	63	57	4	645	148
3.16866	6.67475	63	57	4	645	147
3.16866	6.67474	63	57	4	645	147
3.16866	6.67474	63	57	4	645	148
3.16866	6.67473	63	56	4	645	148
3.16867	6.67472	63	56	4	646	148
3.16867	6.67471	63	56	4	646	148
3.16867	6.67471	63	56	4	646	147
3.16867	6.67469	63	56	4	646	147
3.16867	6.67469	63	56	4	646	150
3.16867	6.67468	63	56	4	647	150
3.16868	6.67466	63	56	4	648	150
3.16868	6.67466	63	56	4	648	150
3.16868	6.67465	63	56	4	648	150
3.16868	6.67464	63	56	4	648	151
3.16869	6.67461	63	56	4	649	151
3.16869	6.67461	63	56	4	649	148
3.16869	6.67459	63	56	4	649	148
3.16869	6.67458	63	56	4	649	145
3.1687	6.67457	63	56	4	651	145
3.1687	6.67457	63	56	4	651	145
3.1687	6.67457	63	56	4	651	143
3.1687	6.67454	63	56	4	651	143
3.16871	6.67454	63	56	4	652	143
3.16871	6.67454	63	56	4	652	151
3.16871	6.67453	63	56	4	652	151
3.16871	6.67451	63	56	4	652	151
3.16871	6.6745	63	56	4	652	149
3.16872	6.67449	63	56	6	654	149
3.16872	6.67448	63	56	6	654	141
3.16872	6.67446	63	56	6	654	141
3.16872	6.67445	63	56	6	654	141
3.16872	6.67445	63	56	6	654	145
3.16872	6.67445	63	56	6	655	145
3.16872	6.67442	63	56	6	655	145
3.16872	6.67442	63	56	6	655	147
3.16872	6.67441	63	56	6	656	147
3.16873	6.6744	63	56	6	657	147
3.16873	6.6744	63	56	6	657	146
3.16873	6.67439	63	56	6	657	146
3.16873	6.67437	63	56	6	657	146
3.16873	6.67437	63	56	6	657	145
3.16874	6.67436	63	56	6	658	145
3.16874	6.67435	63	56	6	658	145
3.16874	6.67433	63	56	6	659	145
3.16874	6.67433	63	56	6	659	150
3.16874	6.67432	63	56	6	659	150
3.16875	6.67431	64	56	6	660	150
3.16875	6.67431	64	56	6	660	145
3.16875	6.6743	64	56	6	660	145
3.16875	6.67428	64	56	6	661	145
3.16876	6.67427	64	56	6	662	139
3.16876	6.67424	64	56	6	662	139
3.16876	6.67424	64	56	6	662	145
3.16877	6.67422	64	56	6	663	145
3.16877	6.67422	64	56	6	664	145
3.16877	6.67422	64	56	6	664	144
3.16877	6.67421	64	56	6	664	144
3.16878	6.67418	64	56	6	665	144
3.16878	6.67418	64	56	6	665	143
3.16878	6.67415	64	56	6	666	143
3.16878	6.67415	64	56	6	666	150
3.16878	6.67414	64	56	6	666	150
3.16879	6.67413	64	56	6	667	150
3.16879	6.67412	64	56	6	667	148
3.1688	6.67409	64	56	6	669	148
3.1688	6.67406	64	56	6	669	148
3.1688	6.67406	64	56	6	669	152
3.1688	6.67405	64	56	6	670	152
3.1688	6.67405	64	56	6	670	152
3.16881	6.67403	64	56	6	671	152
3.16881	6.67403	64	56	6	671	149
3.16881	6.67402	64	56	6	671	149
3.16881	6.67401	64	56	6	671	149
3.16881	6.674	64	56	6	672	149
3.16881	6.674	64	56	6	672	158
3.16882	6.67399	64	56	6	673	158
3.16882	6.67398	64	56	6	673	158
3.16882	6.67396	64	56	6	673	158
3.16882	6.67396	64	56	6	673	151
3.16882	6.67396	64	56	6	674	151
3.16883	6.67394	64	56	6	675	151
3.16883	6.67394	64	56	6	675	153
3.16883	6.67393	64	56	6	675	153
3.16883	6.6739	64	56	6	676	153
3.16883	6.6739	64	56	6	676	145
3.16883	6.67389	64	56	6	676	145
3.16883	6.67388	64	56	6	676	145
3.16884	6.67387	64	56	6	677	145
3.16884	6.67387	64	56	6	677	148
3.16884	6.67385	64	56	6	678	148
3.16884	6.67385	64	56	6	678	152
3.16884	6.67383	64	56	6	678	152
3.16884	6.67381	64	56	6	679	152
3.16884	6.67381	64	56	6	679	145
3.16885	6.67378	64	56	6	680	145
3.16885	6.67378	64	56	6	680	150
3.16885	6.67376	64	56	6	681	150
3.16885	6.67376	64	56	6	681	147
3.16886	6.67376	64	56	6	682	147
3.16886	6.67375	64	56	6	682	147
3.16886	6.67374	64	56	6	683	147
3.16886	6.67373	64	56	6	683	147
3.16886	6.67372	64	56	6	683	148
3.16886	6.6737	64	56	6	684	148
3.16886	6.6737	64	56	6	684	146
3.16887	6.67368	64	56	6	685	146
3.16887	6.67367	64	56	6	685	146
3.16887	6.67365	64	56	4	686	146
3.16887	6.67364	64	56	4	686	146
3.16887	6.67364	64	56	4	686	148
3.16888	6.67362	64	56	4	688	148
3.16888	6.67361	64	56	4	688	143
3.16888	6.67359	64	56	4	689	143
3.16888	6.67358	64	56	4	689	141
3.16889	6.67356	64	56	4	690	141
3.16889	6.67356	64	56	4	690	142
3.16889	6.67355	64	56	4	691	142
3.16889	6.67352	64	56	4	691	142
3.16889	6.67352	64	56	4	691	140
3.1689	6.67352	64	56	4	692	140
3.1689	6.6735	63	56	4	693	140
3.1689	6.6735	63	56	4	693	145
3.1689	6.67349	63	56	4	693	145
3.1689	6.67347	63	56	4	694	145
3.1689	6.67347	63	56	4	694	141
3.1689	6.67346	63	56	4	694	141
3.16891	6.67344	63	56	4	696	141
3.16891	6.67344	63	56	4	696	142
3.16891	6.67343	63	56	4	696	142
3.16891	6.67342	63	56	4	697	142
3.16891	6.67342	63	56	4	697	145
3.16891	6.67341	63	56	4	697	145
3.16892	6.67339	63	56	4	698	145
3.16892	6.67339	63	56	4	698	138
3.16892	6.67338	63	56	4	699	138
3.16892	6.67337	63	56	4	699	138
3.16892	6.67335	63	56	4	699	138
3.16892	6.67335	63	56	4	699	146
3.16893	6.67334	63	56	4	701	146
3.16893	6.67334	63	56	4	701	140
3.16893	6.67332	63	56	4	702	140
3.16893	6.67331	63	56	4	702	140
3.16893	6.6733	63	56	4	702	144
3.16894	6.67328	63	56	4	704	144
3.16894	6.67327	63	56	4	704	140
3.16894	6.67325	63	56	4	705	140
3.16894	6.67325	63	56	4	705	140
3.16894	6.67323	63	56	4	705	140
3.16894	6.67323	63	56	4	705	144
3.16894	6.67321	63	56	4	706	144
3.16894	6.6732	63	56	4	706	144
3.16894	6.67319	63	56	4	707	144
3.16894	6.67318	63	56	4	707	144
3.16894	6.67318	63	56	4	707	140
3.16895	6.67317	63	57	4	708	140
3.16895	6.67316	63	57	4	709	140
3.16895	6.67316	63	57	4	709	145
3.16895	6.67315	63	57	4	709	145
3.16895	6.67313	63	57	4	710	145
3.16895	6.67313	63	57	4	710	143
3.16895	6.67311	63	57	4	710	143
3.16895	6.67311	63	57	4	710	145
3.16895	6.67309	63	57	4	711	145
3.16896	6.67308	63	57	4	712	140
3.16896	6.67307	63	57	4	713	140
3.16896	6.67307	63	57	4	713	144
3.16896	6.67305	63	57	4	714	144
3.16896	6.67305	63	57	4	714	141
3.16897	6.67303	63	57	4	715	141
3.16897	6.67303	63	57	4	715	144
3.16898	6.67302	63	57	4	717	144
3.16898	6.67301	63	57	4	718	144
3.16898	6.67301	63	57	4	718	148
3.16899	6.673	63	57	4	719	148
3.16899	6.673	63	57	4	719	147
3.16899	6.67299	63	57	4	719	147
3.169	6.67299	63	57	4	720	147
3.169	6.67299	63	57	4	721	147
3.16901	6.67299	63	57	4	722	145
3.16902	6.67298	63	57	4	723	145
3.16902	6.67298	63	57	4	723	146
3.16903	6.67298	63	57	4	724	146
3.16905	6.67297	63	57	4	726	146
3.16905	6.67297	63	57	4	726	148
3.16906	6.67296	63	57	4	727	148
3.16907	6.67296	63	57	4	728	148
3.16907	6.67296	63	57	4	728	152
3.16908	6.67296	63	57	4	730	152
3.16908	6.67296	63	57	4	730	150
3.1691	6.67295	63	57	4	732	150
3.1691	6.67295	62	57	4	732	150
3.16911	6.67295	62	57	4	733	149
3.16913	6.67295	62	57	4	735	149
3.16913	6.67295	62	57	4	735	142
3.16914	6.67295	62	57	4	736	142
3.16915	6.67295	62	57	4	737	142
3.16915	6.67295	62	57	4	737	150
3.16916	6.67295	62	57	4	738	150
3.16917	6.67295	62	57	4	739	150
3.16917	6.67295	62	57	4	740	150
3.16917	6.67295	62	57	4	740	141
3.16918	6.67295	62	57	6	741	141
3.16919	6.67294	62	57	6	742	141
3.16919	6.67294	62	57	6	742	138
3.16921	6.67294	62	57	6	744	138
3.16921	6.67294	62	57	6	744	135
3.16923	6.67294	62	57	6	746	135
3.16923	6.67294	62	57	6	746	134
3.16924	6.67294	62	57	6	747	134
3.16925	6.67294	62	57	6	748	134
3.16925	6.67294	62	57	6	748	140
3.16926	6.67294	62	57	6	749	140
3.16926	6.67294	62	57	6	749	151
3.16926	6.67294	62	57	6	750	151
3.16927	6.67294	62	57	6	751	151
3.16927	6.67294	62	57	6	751	154
3.16928	6.67294	62	57	6	752	154
3.16928	6.67294	62	57	6	752	150
3.16929	6.67294	62	57	6	753	150
3.16929	6.67294	62	57	6	753	151
3.1693	6.67294	62	57	6	753	151
3.1693	6.67294	62	57	6	753	141
3.1693	6.67294	62	57	6	753	143
3.1693	6.67294	62	57	6	753	140
3.1693	6.67294	62	57	6	753	138
3.1693	6.67294	62	57	6	753	142
3.1693	6.67294	62	57	6	753	139
3.1693	6.67294	62	57	6	753	145
3.1693	6.67294	62	57	6	753	144
3.1693	6.67294	62	57	6	753	150
3.1693	6.67295	62	57	6	753	150
3.1693	6.67295	62	57	6	753	154
3.16931	6.67295	62	57	6	754	154
3.16931	6.67295	62	57	6	754	147
3.16931	6.67295	61	57	6	754	147
3.16931	6.67295	61	57	6	754	148
3.16932	6.67295	61	57	6	755	148
3.16932	6.67295	61	57	6	755	143
3.16932	6.67295	61	57	6	755	142
3.16933	6.67295	61	57	6	756	142
3.16934	6.67295	61	57	6	757	142
3.16934	6.67295	61	57	6	757	141
3.16934	6.67296	61	57	6	757	141
3.16935	6.67296	61	57	6	758	141
3.16935	6.67296	61	57	6	758	144
3.16935	6.67296	61	57	6	759	144
3.16936	6.67296	61	57	6	759	144
3.16937	6.67296	61	57	6	760	144
3.16938	6.67296	61	57	6	761	154
3.16939	6.67297	61	57	6	762	154
3.1694	6.67297	61	57	6	763	154
3.16941	6.67297	61	57	6	764	154
3.16941	6.67297	61	57	6	764	148
3.16942	6.67297	61	57	6	765	148
3.16943	6.67297	61	57	6	766	148
3.16943	6.67298	61	57	6	765	148
3.16943	6.67298	61	57	6	765	152
3.16944	6.67298	61	57	6	766	152
3.16944	6.67298	61	57	6	767	152
3.16945	6.67298	61	57	6	768	150
3.16946	6.67298	61	57	6	769	150
3.16947	6.67298	61	57	6	770	150
3.16947	6.67298	61	57	6	770	152
3.16949	6.67298	61	57	6	772	152
3.16949	6.67298	61	57	6	772	151
3.16951	6.67299	61	57	6	774	151
3.16951	6.67299	61	57	6	774	153
3.16952	6.67299	61	57	6	775	153
3.16953	6.67299	62	57	6	776	153
3.16953	6.67299	62	57	6	776	148
3.16953	6.67299	62	57	6	777	148
3.16954	6.67299	62	57	6	777	148
3.16955	6.67299	62	57	6	778	148
3.16955	6.67299	62	57	6	778	153
3.16956	6.673	62	57	6	779	153
3.16957	6.673	62	57	6	780	153
3.16957	6.673	62	57	6	780	146
3.16958	6.673	62	57	6	781	146
3.1696	6.673	62	57	6	783	146
3.1696	6.673	62	57	6	783	148
3.16961	6.673	62	57	6	784	148
3.16962	6.67301	62	57	6	785	148
3.16962	6.67301	62	57	6	785	152
3.16963	6.67301	62	57	6	786	152
3.16964	6.67301	62	57	6	787	152
3.16964	6.67301	62	57	6	787	146
3.16966	6.67302	62	57	6	789	146
3.16966	6.67302	62	57	6	789	151
3.16967	6.67302	62	57	6	790	151
3.16968	6.67302	62	58	6	791	151
3.16969	6.67302	62	58	6	792	151
3.16969	6.67302	62	58	6	792	146
3.1697	6.67302	62	58	6	793	146
3.16971	6.67302	62	58	6	795	146
3.16971	6.67302	62	58	6	795	151
3.16972	6.67302	62	58	6	796	151
3.16974	6.67303	62	58	6	797	151
3.16974	6.67303	62	58	6	797	147
3.16976	6.67303	62	58	6	799	147
3.16977	6.67303	62	58	6	800	146
3.16979	6.67303	62	58	6	802	146
3.16979	6.67303	62	58	6	802	147
3.16979	6.67303	62	58	6	803	147
3.16981	6.67303	62	58	6	805	147
3.16981	6.67303	62	58	6	805	148
3.16981	6.67304	62	58	6	805	148
3.16982	6.67304	62	58	6	806	148
3.16983	6.67304	62	58	6	807	148
3.16983	6.67304	62	58	6	807	146
3.16984	6.67304	62	58	6	807	146
3.16986	6.67304	62	58	6	809	146
3.16986	6.67304	62	58	6	809	149
3.16988	6.67305	62	58	6	811	149
3.16988	6.67305	62	58	6	811	144
3.16988	6.67305	62	58	6	812	144
3.1699	6.67305	62	58	6	814	144
3.1699	6.67305	62	58	6	814	147
3.16991	6.67305	62	58	6	815	147
3.16992	6.67306	62	58	6	816	147
3.16992	6.67306	62	58	6	816	143
3.16993	6.67306	62	58	6	816	143
3.16994	6.67306	62	58	6	817	143
3.16995	6.67306	62	58	6	818	149
3.16997	6.67307	62	58	6	820	149
3.16997	6.67307	62	58	6	820	151
3.16999	6.67307	62	58	6	823	151
3.16999	6.67308	62	58	6	823	150
3.17001	6.67308	62	58	6	825	150
3.17001	6.67308	62	58	6	825	144
3.17003	6.67308	62	58	6	826	144
3.17003	6.67308	62	58	6	826	145
3.17005	6.67309	62	58	6	828	145
3.17005	6.67309	62	58	6	829	145
3.17006	6.67309	62	58	6	830	145
3.17006	6.67309	62	58	6	830	141
3.17008	6.67309	62	58	4	832	141
3.17008	6.67309	62	58	4	832	142
3.17009	6.67309	62	58	4	833	142
3.1701	6.67309	62	58	4	834	142
3.1701	6.67309	62	58	4	834	137
3.17011	6.67309	62	58	4	835	137
3.17011	6.67309	62	58	4	835	144
3.17012	6.67309	62	58	4	836	144
3.17013	6.67309	62	58	4	837	141
3.17013	6.67308	62	58	4	837	141
3.17014	6.67308	62	58	4	838	140
3.17015	6.67308	62	58	4	839	140
3.17015	6.67308	62	58	4	839	137
3.17015	6.67307	62	58	4	840	137
3.17015	6.67307	62	58	4	840	139
3.17016	6.67307	62	58	4	841	139
3.17016	6.67307	62	58	4	841	148
3.17016	6.67306	62	58	4	841	148
3.17016	6.67306	62	58	4	841	144
3.17017	6.67306	62	58	4	842	144
3.17017	6.67306	62	58	4	842	147
3.17017	6.67305	62	58	4	843	147
3.17018	6.67305	62	58	4	844	147
3.17018	6.67305	62	58	4	844	145
3.17019	6.67304	62	58	4	845	145
3.17019	6.67304	62	58	4	845	146
3.1702	6.67304	62	58	4	846	146
3.1702	6.67304	62	58	4	846	150
3.17021	6.67304	62	58	4	847	150
3.17021	6.67304	62	58	4	847	141
3.17022	6.67303	62	58	4	848	141
3.17023	6.67303	62	58	4	849	139
3.17024	6.67302	62	58	4	851	139
3.17024	6.67302	62	58	4	851	142
3.17024	6.67302	62	58	4	851	142
3.17024	6.67302	62	58	4	851	138
3.17024	6.67301	62	58	4	852	138
3.17025	6.67301	62	58	4	853	138
3.17025	6.67301	62	58	4	853	139
3.17026	6.67301	62	58	4	854	139
3.17026	6.673	62	58	4	854	139
3.17027	6.673	62	58	4	855	139
3.17028	6.673	62	58	4	856	139
3.17028	6.673	62	58	4	856	147
3.17029	6.67299	62	58	4	857	147
3.17029	6.67299	62	58	4	857	151
3.1703	6.67299	62	58	4	858	151
3.17031	6.67299	62	58	4	859	151
3.17031	6.67299	62	58	4	859	146
3.17032	6.67298	62	58	4	860	146
3.17033	6.67298	62	58	4	861	146
3.17033	6.67298	62	58	4	861	152
3.17034	6.67298	62	58	4	862	152
3.17034	6.67298	62	58	4	862	150
3.17034	6.67298	62	58	4	863	150
3.17035	6.67298	62	58	4	864	153
3.17036	6.67297	62	58	4	865	153
3.17036	6.67297	62	58	4	865	150
3.17037	6.67297	62	58	4	866	150
3.17037	6.67297	62	58	4	866	146
3.17038	6.67297	62	58	4	867	146
3.17039	6.67297	62	58	4	868	146
3.17039	6.67297	62	58	4	868	145
3.1704	6.67297	62	58	4	869	145
3.17041	6.67298	62	58	4	870	145
3.17042	6.67298	62	58	4	871	145
3.17042	6.67298	62	58	4	871	147
3.17043	6.67298	62	58	4	872	147
3.17043	6.67298	62	58	4	872	142
3.17043	6.67298	62	58	4	873	142
3.17044	6.67298	62	58	4	874	142
3.17044	6.67298	62	58	4	874	150
3.17045	6.67298	62	58	4	875	150
3.17045	6.67298	62	58	4	875	144
3.17046	6.67298	62	58	4	876	144
3.17046	6.67298	62	58	4	876	150
3.17047	6.67298	62	58	4	877	150
3.17047	6.67298	62	58	4	877	141
3.17048	6.67298	62	58	4	878	141
3.1705	6.67299	62	58	4	879	141
3.17051	6.67299	62	58	4	880	133
3.17052	6.67299	62	58	4	881	133
3.17052	6.67299	62	58	4	881	137
3.17052	6.673	62	58	4	881	137
3.17052	6.673	62	58	4	882	135
3.17052	6.673	62	58	4	882	136
3.17052	6.67301	62	58	4	882	136
3.17053	6.67301	63	58	4	882	136
3.17053	6.67301	63	58	4	882	138
3.17053	6.67302	63	58	4	882	138
3.17053	6.67302	63	58	4	882	136
3.17053	6.67302	63	58	4	882	135
3.17054	6.67303	63	58	4	883	135
3.17054	6.67303	63	58	4	883	133
3.17054	6.67304	63	58	4	883	133
3.17054	6.67304	63	58	4	883	129
3.17054	6.67305	63	58	4	882	129
3.17054	6.67305	63	58	4	882	125
3.17055	6.67306	63	58	4	883	125
3.17055	6.67307	63	58	4	883	130
3.17055	6.67307	63	58	4	883	126
3.17055	6.67308	63	58	4	883	126
3.17055	6.67308	63	58	4	883	128
3.17055	6.67308	63	58	4	883	117

## Sheet: Survey Route Z
Longitude	Latitude	Elevation (m)	Altitude (m)	Clutter height (m)	Distance (m)	Path Loss (dB)
3.16287	6.67508	50	56	6	1	135
3.16287	6.67509	50	56	6	2	129
3.16287	6.67509	50	55	6	2	129
3.16287	6.6751	50	55	6	3	130
3.16287	6.67511	50	55	6	4	134
3.16287	6.67512	50	55	6	5	116
3.16286	6.67512	50	55	6	6	113
3.16286	6.67513	50	55	6	7	113
3.16286	6.67514	50	55	6	8	112
3.16286	6.67514	50	55	6	9	115
3.16286	6.67515	50	55	6	10	117
3.16285	6.67516	50	55	16	11	115
3.16285	6.67517	50	55	16	12	114
3.16285	6.67518	50	55	16	13	113
3.16285	6.67519	50	55	16	14	117
3.16284	6.6752	50	55	16	15	117
3.16284	6.67521	50	55	16	16	118
3.16283	6.67522	50	55	16	17	123
3.16283	6.67523	50	55	16	18	123
3.16282	6.67523	50	55	16	19	126
3.16282	6.67524	50	55	16	20	133
3.16281	6.67525	50	55	16	21	133
3.1628	6.67526	50	55	16	23	141
3.16279	6.67526	50	55	16	23	146
3.16279	6.67527	50	55	16	24	137
3.16278	6.67527	50	55	16	24	137
3.16277	6.67528	50	55	16	26	141
3.16276	6.67528	50	55	16	26	141
3.16276	6.67528	50	55	16	26	145
3.16275	6.67528	50	55	16	27	145
3.16274	6.67529	50	55	16	28	139
3.16273	6.67529	50	55	16	29	140
3.16272	6.67529	50	55	16	29	138
3.16271	6.67529	49	55	16	30	138
3.1627	6.67529	49	55	16	30	143
3.16269	6.67529	49	55	16	31	140
3.16268	6.67529	49	55	16	32	140
3.16267	6.67529	49	55	16	32	139
3.16267	6.67529	49	55	16	33	140
3.16266	6.67529	49	55	16	34	140
3.16265	6.67528	49	55	16	34	138
3.16263	6.67528	49	55	16	35	141
3.16262	6.67528	49	55	16	36	141
3.16261	6.67528	49	55	16	37	145
3.1626	6.67528	49	55	16	38	145
3.16259	6.67527	49	55	16	38	143
3.16258	6.67527	49	55	16	39	143
3.16258	6.67527	49	55	16	39	144
3.16257	6.67527	49	55	16	40	144
3.16256	6.67527	49	55	16	41	142
3.16254	6.67527	49	55	16	43	148
3.16253	6.67527	49	55	16	44	147
3.16252	6.67527	49	55	16	44	147
3.16252	6.67526	49	55	16	44	141
3.16251	6.67526	49	55	16	45	141
3.1625	6.67526	49	55	16	46	138
3.16249	6.67526	49	55	16	47	138
3.16249	6.67526	49	55	16	47	135
3.16248	6.67526	49	55	16	48	135
3.16246	6.67526	48	55	16	50	136
3.16245	6.67526	48	55	16	51	136
3.16244	6.67525	48	55	16	52	136
3.16243	6.67525	48	54	16	52	139
3.16242	6.67525	48	54	16	53	139
3.16241	6.67525	48	54	16	54	139
3.1624	6.67525	48	54	16	55	143
3.1624	6.67525	48	54	16	56	143
3.16239	6.67525	48	54	16	57	146
3.16238	6.67525	48	54	16	58	146
3.16237	6.67524	48	54	16	59	144
3.16236	6.67524	48	54	16	60	140
3.16235	6.67524	48	54	16	61	140
3.16234	6.67524	48	54	16	62	143
3.16233	6.67524	48	54	16	62	143
3.16232	6.67523	48	54	16	63	143
3.16231	6.67523	48	54	16	65	142
3.1623	6.67523	48	54	16	66	142
3.1623	6.67522	48	54	16	66	140
3.16229	6.67522	48	54	16	67	140
3.16228	6.67521	48	54	16	67	144
3.16228	6.67521	48	53	16	67	143
3.16227	6.6752	48	53	16	68	143
3.16226	6.67519	47	53	16	69	136
3.16225	6.67518	47	53	16	70	139
3.16225	6.67517	47	53	16	70	139
3.16225	6.67516	47	53	16	69	142
3.16225	6.67516	47	53	16	69	136
3.16224	6.67515	47	53	16	70	136
3.16224	6.67514	47	53	16	70	138
3.16224	6.67513	47	53	16	70	144
3.16224	6.67512	47	53	16	70	144
3.16224	6.67511	47	53	16	70	148
3.16224	6.6751	47	53	16	71	148
3.16224	6.67509	47	53	16	71	148
3.16224	6.67507	47	53	16	70	149
3.16224	6.67507	47	53	16	69	146
3.16225	6.67506	47	53	16	70	146
3.16225	6.67505	47	53	16	70	144
3.16225	6.67503	47	53	16	70	144
3.16225	6.67501	47	53	16	70	147
3.16225	6.675	47	53	16	70	147
3.16225	6.67498	47	53	16	70	151
3.16225	6.67498	47	53	16	70	156
3.16225	6.67496	47	53	16	71	156
3.16225	6.67495	47	53	16	71	150
3.16226	6.67493	47	53	16	70	150
3.16226	6.67492	47	53	16	70	155
3.16226	6.6749	47	53	16	71	155
3.16226	6.67489	47	53	16	71	151
3.16226	6.67488	47	53	16	72	151
3.16227	6.67486	47	53	16	71	152
3.16227	6.67485	47	53	16	72	153
3.16227	6.67483	47	53	16	72	153
3.16227	6.67482	47	53	16	73	153
3.16227	6.6748	47	53	16	74	153
3.16227	6.6748	47	53	16	74	154
3.16228	6.67478	47	53	16	74	154
3.16228	6.67477	47	53	16	74	153
3.16228	6.67476	47	53	16	75	153
3.16228	6.67475	47	53	16	75	153
3.16228	6.67474	47	53	16	76	150
3.16228	6.67472	47	53	16	77	150
3.16228	6.67471	47	53	16	77	153
3.16228	6.6747	47	53	16	78	153
3.16229	6.6747	47	53	16	77	153
3.16229	6.67469	47	53	16	78	153
3.16229	6.67467	47	53	16	79	153
3.16229	6.67466	47	53	16	80	149
3.16229	6.67464	47	53	16	81	149
3.16229	6.67462	47	53	16	83	147
3.16229	6.67461	47	53	16	83	149
3.1623	6.67459	48	53	16	84	149
3.1623	6.67458	48	53	16	84	145
3.1623	6.67456	48	53	16	86	145
3.1623	6.67453	48	53	16	88	150
3.1623	6.67453	48	53	16	88	144
3.16231	6.67451	48	53	16	89	144
3.16231	6.6745	48	53	16	90	147
3.16231	6.67448	48	53	16	91	147
3.16231	6.67446	48	53	6	92	144
3.16231	6.67445	48	53	6	93	144
3.16231	6.67444	48	53	6	94	143
3.16232	6.67443	48	53	6	95	143
3.16232	6.67442	48	53	6	96	147
3.16232	6.6744	48	53	6	97	147
3.16232	6.67439	48	53	6	98	148
3.16232	6.67438	48	53	6	99	148
3.16232	6.67437	48	53	6	99	148
3.16232	6.67436	48	53	6	100	147
3.16233	6.67435	48	53	6	101	147
3.16233	6.67434	48	53	6	102	151
3.16233	6.67432	48	53	6	104	151
3.16233	6.67431	48	53	6	104	146
3.16233	6.67428	48	53	6	107	146
3.16234	6.67426	48	53	6	109	148
3.16234	6.67425	48	53	6	109	147
3.16234	6.67424	48	53	6	110	147
3.16234	6.67423	48	53	6	111	147
3.16234	6.67422	48	53	6	112	148
3.16234	6.67421	48	53	6	113	148
3.16234	6.6742	48	53	6	114	148
3.16235	6.67418	48	53	6	116	148
3.16235	6.67415	48	53	6	118	144
3.16235	6.67414	48	53	6	119	145
3.16235	6.67412	48	53	6	121	145
3.16235	6.67411	49	53	6	122	147
3.16236	6.67409	49	53	6	123	147
3.16236	6.67409	49	53	6	124	148
3.16236	6.67408	49	53	6	125	148
3.16236	6.67407	49	53	6	126	148
3.16236	6.67406	49	53	6	127	148
3.16236	6.67404	49	53	6	128	148
3.16236	6.67403	49	53	6	129	149
3.16236	6.67402	49	53	6	130	149
3.16236	6.67401	49	53	6	131	149
3.16236	6.674	49	53	6	132	149
3.16237	6.674	49	53	6	132	149
3.16237	6.67399	49	53	6	133	149
3.16237	6.67398	49	53	6	134	145
3.16237	6.67396	49	53	6	136	145
3.16237	6.67395	49	53	6	137	146
3.16237	6.67393	49	53	6	139	146
3.16237	6.67392	49	53	6	140	145
3.16238	6.67391	49	53	6	141	145
3.16238	6.6739	49	53	6	142	150
3.16238	6.67389	49	53	6	143	150
3.16238	6.67388	50	53	6	144	150
3.16238	6.67387	50	53	6	145	148
3.16238	6.67386	50	53	6	146	148
3.16238	6.67385	50	53	6	147	148
3.16238	6.67382	50	53	6	149	146
3.16239	6.67382	50	53	6	150	145
3.16239	6.6738	50	53	6	152	145
3.16239	6.67379	50	53	6	153	145
3.16239	6.67377	50	53	6	155	145
3.16239	6.67375	50	53	6	157	147
3.16239	6.67374	50	53	6	157	147
3.1624	6.67373	50	53	6	159	145
3.1624	6.67372	50	53	6	160	145
3.1624	6.6737	50	53	6	162	142
3.1624	6.67369	50	53	6	163	142
3.1624	6.67368	50	53	6	164	142
3.1624	6.67367	50	53	6	165	142
3.1624	6.67366	50	53	6	166	142
3.16241	6.67365	50	53	6	167	144
3.16241	6.67364	50	53	6	168	144
3.16241	6.67362	50	53	6	170	149
3.16241	6.67361	50	53	6	171	150
3.16241	6.6736	50	53	6	172	150
3.16241	6.67359	50	53	6	173	150
3.16242	6.67358	50	53	6	174	147
3.16242	6.67356	51	53	16	176	147
3.16242	6.67355	51	53	16	177	158
3.16242	6.67354	51	53	16	178	158
3.16242	6.67353	51	53	16	179	151
3.16243	6.67351	51	53	6	181	151
3.16243	6.6735	51	53	6	182	150
3.16243	6.67349	51	53	6	183	150
3.16243	6.67347	51	53	6	185	150
3.16243	6.67345	51	53	6	188	154
3.16244	6.67345	51	53	6	187	145
3.16244	6.67343	51	53	6	189	145
3.16244	6.67342	51	53	6	190	148
3.16244	6.67341	51	53	6	191	148
3.16244	6.67339	51	53	6	193	148
3.16244	6.67338	51	53	6	195	147
3.16245	6.67338	51	53	6	195	147
3.16245	6.67337	51	53	6	196	147
3.16245	6.67336	51	53	6	197	143
3.16245	6.67334	51	53	6	199	143
3.16245	6.67331	51	53	6	202	150
3.16245	6.6733	51	53	6	203	147
3.16246	6.67329	51	53	6	204	147
3.16246	6.67328	51	53	6	205	150
3.16246	6.67327	51	53	6	206	150
3.16246	6.67325	51	53	6	208	150
3.16246	6.67323	51	53	6	210	150
3.16246	6.67322	52	53	6	211	150
3.16246	6.67321	52	53	6	212	147
3.16246	6.6732	52	53	6	214	147
3.16247	6.6732	52	53	6	214	147
3.16247	6.67319	52	53	6	215	147
3.16247	6.67317	52	53	6	217	147
3.16247	6.67316	52	53	6	218	152
3.16247	6.67314	52	53	6	220	152
3.16247	6.67313	52	53	6	221	151
3.16247	6.67312	52	53	6	222	151
3.16247	6.67311	52	53	6	223	151
3.16247	6.67311	52	53	6	224	151
3.16248	6.6731	52	53	6	224	155
3.16248	6.67309	52	53	6	225	155
3.16248	6.67308	52	53	6	226	155
3.16248	6.67306	52	53	6	228	153
3.16248	6.67305	52	53	6	229	151
3.16248	6.67302	52	53	6	232	151
3.16248	6.67302	52	53	6	233	151
3.16249	6.673	52	53	6	235	151
3.16249	6.67297	52	53	6	238	147
3.16249	6.67295	52	54	6	240	142
3.16249	6.67294	52	54	6	241	142
3.1625	6.67292	53	54	6	244	146
3.1625	6.6729	53	54	6	245	145
3.1625	6.67289	53	54	6	246	150
3.1625	6.67287	53	54	6	248	150
3.1625	6.67285	53	54	6	250	150
3.16251	6.67285	53	54	6	251	150
3.16251	6.67283	53	54	6	253	148
3.16251	6.67282	53	54	6	254	148
3.16251	6.6728	53	54	6	256	149
3.16251	6.67279	53	54	6	257	155
3.16251	6.67278	53	54	6	258	155
3.16251	6.67277	53	54	6	259	155
3.16251	6.67276	53	54	6	260	150
3.16252	6.67276	53	54	6	260	150
3.16252	6.67275	53	54	6	262	150
3.16252	6.67274	53	54	6	263	147
3.16252	6.67273	53	54	6	264	147
3.16252	6.67272	53	54	6	265	146
3.16252	6.67271	53	54	6	266	146
3.16252	6.6727	53	54	6	267	146
3.16252	6.67269	53	54	6	268	143
3.16252	6.67268	53	54	6	269	143
3.16252	6.67267	53	54	6	270	152
3.16252	6.67266	53	54	6	272	152
3.16252	6.67265	53	54	6	273	148
3.16253	6.67263	53	54	6	275	148
3.16253	6.67262	53	54	6	276	143
3.16253	6.6726	53	54	6	278	143
3.16253	6.67259	53	54	6	279	148
3.16253	6.67258	53	54	6	281	148
3.16254	6.67255	53	54	6	283	147
3.16254	6.67252	53	54	6	286	147
3.16254	6.67249	53	54	6	289	144
3.16255	6.67248	53	54	6	291	142
3.16255	6.67247	53	54	6	292	142
3.16255	6.67245	53	54	6	294	147
3.16255	6.67244	54	54	6	295	144
3.16255	6.67242	54	54	6	297	144
3.16255	6.67241	54	54	6	298	144
3.16256	6.6724	54	54	6	300	144
3.16256	6.67239	54	54	6	301	147
3.16256	6.67238	54	54	6	302	147
3.16256	6.67237	54	54	6	303	147
3.16256	6.67234	54	54	6	306	142
3.16257	6.67233	54	54	6	307	148
3.16257	6.67232	54	54	6	308	148
3.16257	6.67231	54	54	6	309	147
3.16257	6.6723	54	54	6	311	147
3.16257	6.67228	54	54	6	313	150
3.16257	6.67227	54	54	6	314	153
3.16258	6.67225	54	54	6	316	153
3.16258	6.67224	54	54	6	317	147
3.16258	6.67223	54	54	6	318	147
3.16258	6.67223	54	54	6	319	148
3.16258	6.67221	55	54	6	321	148
3.16259	6.67219	55	54	6	322	142
3.16259	6.67218	55	54	6	323	147
3.16259	6.67217	55	54	6	324	147
3.16259	6.67216	55	54	6	325	155
3.16259	6.67214	55	54	6	327	155
3.16259	6.67213	55	54	6	329	147
3.16259	6.67212	55	54	6	330	149
3.16259	6.67211	55	54	6	331	149
3.16259	6.6721	55	54	6	332	151
3.16258	6.67208	55	54	6	334	149
3.16258	6.67207	55	54	6	335	152
3.16258	6.67206	55	54	6	336	153
3.16258	6.67205	55	54	6	337	153
3.16257	6.67205	55	54	6	339	154
3.16256	6.67204	55	54	6	340	154
3.16256	6.67203	55	54	6	341	154
3.16255	6.67203	55	54	6	341	127
3.16255	6.67202	55	54	6	342	127
3.16254	6.67202	55	54	6	342	130
3.16253	6.67202	55	54	6	342	127
3.16253	6.67201	55	54	6	343	127
3.16252	6.67201	55	54	6	343	127
3.16252	6.67201	55	54	6	343	127
3.16251	6.67201	55	54	6	343	141
3.1625	6.67201	55	54	6	343	138
3.16249	6.67201	55	54	6	344	132
3.16248	6.67201	55	54	6	344	132
3.16247	6.67201	55	54	6	344	130
3.16246	6.67201	55	54	6	344	130
3.16245	6.67201	55	54	6	344	130
3.16244	6.67202	54	54	6	343	133
3.16243	6.67202	54	54	6	343	133
3.16242	6.67202	54	54	6	344	134
3.1624	6.67202	54	54	6	343	132
3.16239	6.67202	54	54	6	343	136
3.16238	6.67202	54	54	6	343	136
3.16237	6.67202	54	54	6	344	146
3.16235	6.67202	54	54	6	344	146
3.16234	6.67203	54	54	6	343	148
3.16234	6.67203	54	54	6	343	148
3.16233	6.67203	54	54	6	344	144
3.16231	6.67203	54	54	6	344	144
3.16229	6.67204	53	54	6	343	150
3.16228	6.67204	53	54	6	344	140
3.16227	6.67204	53	54	6	344	140
3.16226	6.67204	53	54	6	344	140
3.16224	6.67204	53	54	6	344	141
3.16224	6.67204	53	54	6	345	145
3.16223	6.67204	53	54	6	345	145
3.16222	6.67205	53	54	6	344	145
3.1622	6.67205	53	54	6	344	146
3.16219	6.67205	53	54	6	345	149
3.16217	6.67205	53	54	6	345	149
3.16215	6.67206	53	54	6	345	150
3.16215	6.67206	53	54	6	345	153
3.16213	6.67206	52	54	6	345	153
3.16211	6.67207	52	54	6	345	153
3.16209	6.67207	52	53	6	345	152
3.16208	6.67207	52	53	6	346	155
3.16206	6.67208	52	53	6	345	155
3.16206	6.67207	52	53	6	346	153
3.16205	6.67207	52	53	6	346	153
3.16204	6.67207	52	53	6	346	153
3.16203	6.67207	52	53	6	346	153
3.16202	6.67207	52	53	6	347	153
3.16201	6.67207	52	53	6	347	153
3.162	6.67207	52	53	6	347	153
3.16199	6.67207	52	53	6	348	150
3.16198	6.67207	52	53	6	348	150
3.16197	6.67207	52	53	6	348	151
3.16196	6.67207	52	53	6	349	151
3.16195	6.67207	52	53	6	349	151
3.16194	6.67207	52	53	6	349	151
3.16191	6.67207	52	53	6	350	131
3.1619	6.67207	52	53	6	351	128
3.16189	6.67207	52	53	6	351	128
3.16188	6.67207	51	53	6	352	131
3.16187	6.67207	51	53	6	352	145
3.16186	6.67207	51	53	6	352	141
3.16185	6.67207	51	53	6	353	141
3.16184	6.67207	51	53	6	353	142
3.16183	6.67207	51	53	6	353	142
3.16182	6.67207	51	53	6	354	142
3.1618	6.67207	51	53	6	354	142
3.16179	6.67207	51	53	6	355	148
3.16178	6.67207	51	53	6	355	148
3.16177	6.67207	51	53	6	356	148
3.16175	6.67208	51	53	6	355	150
3.16174	6.67208	51	53	6	356	151
3.16173	6.67208	51	53	6	356	151
3.16172	6.67208	51	53	6	356	150
3.16171	6.67209	51	53	6	356	150
3.1617	6.67209	51	53	6	356	146
3.1617	6.67209	51	53	6	357	146
3.16169	6.67209	51	53	6	357	153
3.16167	6.6721	51	53	6	357	153
3.16165	6.6721	51	53	6	358	151
3.16165	6.67211	51	53	6	357	147
3.16163	6.67211	51	53	6	358	147
3.16162	6.67211	51	53	6	358	147
3.16162	6.67211	51	53	6	357	147
3.1616	6.67211	51	53	6	358	147
3.16159	6.67212	51	52	6	358	131
3.16157	6.67212	51	52	6	359	131
3.16157	6.67213	51	52	6	358	131
3.16156	6.67213	51	52	6	358	134
3.16154	6.67214	51	52	6	358	134
3.16152	6.67215	50	52	6	358	136
3.16151	6.67216	50	52	6	358	137
3.1615	6.67216	50	52	6	358	128
3.16149	6.67217	50	52	6	358	128
3.16148	6.67217	50	52	6	358	128
3.16147	6.67218	50	52	6	358	130
3.16146	6.67218	50	52	6	357	125
3.16144	6.67219	50	52	6	357	125
3.16143	6.6722	50	52	6	357	131
3.16142	6.67221	50	52	6	357	131
3.16141	6.67221	50	52	6	357	129
3.16141	6.67222	50	52	6	357	129
3.1614	6.67222	50	52	6	357	129
3.16139	6.67223	50	52	6	357	129
3.16138	6.67224	50	52	6	356	129
3.16136	6.67225	50	52	6	356	141
3.16135	6.67226	50	52	6	356	141
3.16133	6.67226	50	52	6	356	140
3.16132	6.67226	50	52	6	356	139
3.16131	6.67228	50	52	6	356	139
3.16128	6.6723	50	52	6	356	142
3.16126	6.67231	50	52	6	356	144
3.16124	6.67233	50	52	6	355	142
3.16123	6.67233	50	52	6	356	147
3.16123	6.67234	50	52	6	355	147
3.16122	6.67234	50	52	6	355	147
3.16119	6.67236	49	52	6	355	147
3.16118	6.67237	49	52	6	354	151
3.16117	6.67237	49	52	6	355	151
3.16117	6.67238	49	52	6	354	151
3.16116	6.67238	49	52	6	355	147
3.16114	6.6724	49	52	6	354	147
3.16112	6.67241	49	51	6	354	144
3.16112	6.67241	49	51	6	354	149
3.16111	6.67242	49	51	6	354	149
3.1611	6.67242	49	51	6	354	149
3.16108	6.67244	49	51	4	354	147
3.16107	6.67244	49	51	4	354	147
3.16107	6.67245	49	51	4	354	147
3.16105	6.67246	49	51	4	354	147
3.16104	6.67246	49	51	4	355	150
3.16103	6.67247	49	51	4	354	150
3.16102	6.67247	49	51	4	355	154
3.16101	6.67249	49	51	4	355	154
3.161	6.67249	49	51	4	355	154
3.16098	6.6725	48	51	4	355	154
3.16096	6.67251	48	51	4	355	154
3.16094	6.67252	48	51	4	356	155
3.16093	6.67253	48	51	4	355	155
3.16092	6.67255	48	51	4	355	157
3.16091	6.67255	48	51	4	356	158
3.16089	6.67256	48	51	4	356	158
3.16089	6.67257	48	51	4	355	158
3.16088	6.67256	48	51	4	356	158
3.16086	6.67258	48	51	4	356	158
3.16084	6.67259	48	51	4	356	142
3.16083	6.6726	48	52	4	356	142
3.16082	6.67261	48	52	4	357	136
3.16081	6.67261	48	52	4	357	136
3.16081	6.67262	48	52	4	356	134
3.1608	6.67263	48	52	4	356	134
3.16079	6.67263	48	52	4	357	134
3.16078	6.67263	48	52	4	358	134
3.16077	6.67264	48	52	4	358	134
3.16076	6.67264	48	52	4	358	134
3.16074	6.67265	48	52	4	358	149
3.16074	6.67266	48	52	4	357	150
3.16073	6.67267	48	51	4	358	150
3.16072	6.67267	48	51	4	359	150
3.16071	6.67268	48	51	4	359	149
3.16069	6.67269	47	51	4	359	149
3.16068	6.6727	47	51	4	359	151
3.16066	6.67271	47	51	4	360	151
3.16064	6.67272	47	51	4	360	154
3.16063	6.67272	47	51	4	360	154
3.16063	6.67273	47	51	6	360	153
3.16062	6.67274	47	51	6	360	153
3.16061	6.67274	47	51	6	361	150
3.16059	6.67276	47	51	6	361	150
3.16056	6.67278	47	52	6	362	150
3.16053	6.67279	47	52	6	363	154
3.16053	6.67279	47	52	6	363	154
3.16053	6.67279	47	52	6	363	154
3.16052	6.6728	47	52	6	363	154
3.16051	6.6728	47	52	6	364	154
3.16051	6.67281	47	52	6	363	154
3.16049	6.67282	47	52	6	364	154
3.16048	6.67282	47	52	6	365	132
3.16046	6.67284	47	52	6	365	132
3.16045	6.67284	47	52	6	366	134
3.16043	6.67286	47	51	6	366	134
3.16043	6.67286	47	51	6	367	132
3.16042	6.67287	47	51	6	367	132
3.16041	6.67287	47	51	6	368	132
3.16041	6.67287	47	51	6	367	132
3.1604	6.67287	47	51	6	368	132
3.16039	6.67288	47	51	6	368	132
3.16037	6.67289	47	51	6	369	149
3.16036	6.67289	47	51	6	369	149
3.16034	6.67291	47	51	6	370	148
3.16034	6.67291	47	51	6	370	148
3.16034	6.67292	47	51	6	370	145
3.16031	6.67293	47	51	6	371	145
3.1603	6.67294	47	51	6	372	144
3.16029	6.67294	47	51	6	372	144
3.16028	6.67294	47	51	6	373	150
3.16026	6.67296	47	51	6	373	150
3.16025	6.67296	47	51	6	374	147
3.16024	6.67297	47	51	6	374	147
3.16024	6.67297	47	51	6	375	147
3.16024	6.67298	47	51	6	374	145
3.16021	6.67299	47	51	6	376	145
3.16019	6.67301	47	51	6	376	146
3.16017	6.67302	47	51	6	377	146
3.16016	6.67302	47	51	6	377	146
3.16014	6.67303	47	51	6	378	150
3.16014	6.67304	47	51	6	379	145
3.16012	6.67305	47	51	6	380	145
3.16011	6.67306	47	51	6	380	147
3.1601	6.67307	47	51	6	380	147
3.16009	6.67307	47	51	6	381	147
3.16008	6.67308	47	51	6	381	147
3.16007	6.67309	47	51	6	381	147
3.16006	6.67309	47	51	6	382	153
3.16005	6.6731	47	51	6	382	153
3.16004	6.6731	47	51	6	383	153
3.16004	6.6731	47	51	6	383	153
3.16003	6.67311	47	51	6	384	153
3.16002	6.67311	47	51	6	385	153
3.16	6.67312	47	51	6	386	153
3.16	6.67313	47	51	6	385	157
3.15998	6.67314	47	51	6	386	157
3.15997	6.67314	47	51	6	387	157
3.15996	6.67315	47	51	6	387	157
3.15995	6.67316	47	51	6	388	153
3.15995	6.67317	47	51	6	388	153
3.15994	6.67317	47	51	6	389	155
3.15993	6.67317	47	51	6	389	155
3.15992	6.67317	47	51	6	390	155
3.15991	6.67318	47	51	6	390	155
3.1599	6.67319	47	51	6	391	130
3.15989	6.6732	47	51	6	391	127
3.15988	6.6732	47	51	6	392	127
3.15988	6.67321	47	51	6	391	127
3.15987	6.67321	47	51	6	392	132
3.15986	6.67322	47	51	6	393	132
3.15986	6.67323	47	51	6	392	132
3.15985	6.67324	47	51	6	392	146
3.15985	6.67324	47	51	6	393	146
3.15985	6.67325	47	51	6	393	146
3.15984	6.67325	47	51	6	393	144
3.15984	6.67326	47	51	6	393	144
3.15983	6.67326	47	51	6	393	145
3.15983	6.67327	47	51	6	393	145
3.15983	6.67329	47	51	6	392	144
3.15983	6.6733	47	51	6	391	146
3.15983	6.67331	47	51	6	391	141
3.15983	6.67332	47	51	6	390	141
3.15984	6.67333	47	51	6	389	152
3.15984	6.67334	47	51	6	389	148
3.15984	6.67334	47	51	6	387	148
3.15985	6.67335	47	51	6	386	143
3.15985	6.67337	47	51	6	385	147
3.15986	6.67337	47	51	6	384	144
3.15987	6.67338	47	51	6	383	144
3.15988	6.6734	47	51	6	381	150
3.15989	6.67341	47	51	6	380	154
3.15989	6.67342	47	51	6	379	147
3.1599	6.67343	47	51	6	378	147
3.15991	6.67344	47	51	6	376	151
3.15992	6.67346	47	51	6	373	151
3.15993	6.67348	47	51	6	371	156
3.15994	6.6735	47	51	6	370	149
3.15995	6.67351	47	51	6	368	147
3.15996	6.67352	47	50	6	367	147
3.15996	6.67353	47	50	6	366	149
3.15997	6.67354	47	50	6	365	149
3.15997	6.67354	47	50	6	365	149
3.15998	6.67355	47	50	6	363	148
3.15999	6.67356	47	50	6	362	148
3.15999	6.67357	47	50	6	361	153
3.15999	6.67359	47	50	6	360	153
3.16	6.67361	47	50	6	358	146
3.16001	6.67362	47	50	6	356	150
3.16001	6.67363	47	50	6	356	150
3.16002	6.67363	47	50	6	355	148
3.16003	6.67364	47	50	6	353	148
3.16003	6.67365	47	50	6	353	148
3.16005	6.67367	47	50	6	350	144
3.16005	6.67368	47	50	6	350	144
3.16006	6.67369	47	50	6	348	144
3.16006	6.6737	47	50	6	348	145
3.16006	6.67372	47	50	6	346	145
3.16007	6.67373	47	50	6	345	148
3.16008	6.67373	47	50	6	344	148
3.16009	6.67374	47	50	6	342	150
3.1601	6.67376	47	50	6	341	150
3.1601	6.67377	47	50	6	340	151
3.16011	6.67379	47	50	6	338	151
3.16012	6.67379	47	50	6	338	151
3.16013	6.67381	47	50	6	336	151
3.16013	6.67382	47	50	6	335	147
3.16014	6.67383	47	50	6	334	147
3.16015	6.67384	47	50	6	331	145
3.16015	6.67385	47	50	6	331	145
3.16016	6.67386	47	50	6	330	144
3.16017	6.67387	47	50	6	328	144
3.16017	6.67388	47	50	6	328	144
3.16019	6.6739	47	50	6	325	148
3.16019	6.67391	47	50	6	325	149
3.1602	6.67392	47	50	6	323	149
3.16021	6.67394	47	50	6	321	152
3.16021	6.67395	47	50	6	320	153
3.16023	6.67397	47	50	6	318	153
3.16023	6.67398	47	50	6	317	153
3.16024	6.67399	47	50	6	316	153
3.16024	6.674	47	50	6	316	153
3.16025	6.67401	46	50	6	314	155
3.16026	6.67402	46	50	6	313	155
3.16026	6.67403	46	50	6	312	152
3.16027	6.67404	46	50	6	311	152
3.16028	6.67405	46	50	6	310	144
3.16029	6.67407	46	50	6	308	144
3.16029	6.67408	46	50	6	308	149
3.1603	6.6741	46	50	6	305	149
3.1603	6.67411	46	50	6	305	148
3.16031	6.67412	46	50	6	304	148
3.16031	6.67412	46	50	6	303	148
3.16032	6.67412	46	50	6	302	144
3.16033	6.67414	46	50	6	301	144
3.16033	6.67415	46	50	6	300	148
3.16034	6.67417	46	50	6	299	148
3.16035	6.67418	46	50	6	297	146
3.16036	6.67419	46	50	6	296	146
3.16036	6.67421	46	50	6	295	146
3.16036	6.67421	46	50	6	294	146
3.16037	6.67421	46	50	6	293	145
3.16038	6.67423	46	50	6	292	145
3.16039	6.67426	46	50	6	290	148
3.1604	6.67426	46	50	6	289	152
3.1604	6.67428	46	50	6	288	152
3.16041	6.67428	46	50	6	287	152
3.16041	6.67429	46	50	6	287	153
3.16042	6.67431	46	50	6	286	153
3.16043	6.67431	46	50	6	285	147
3.16044	6.67432	46	50	6	283	147
3.16044	6.67433	46	50	6	283	156
3.16045	6.67435	46	50	6	280	156
3.16046	6.67437	46	50	6	279	147
3.16046	6.67438	46	50	6	279	146
3.16047	6.67439	46	50	6	277	146
3.16048	6.67441	46	50	6	276	149
3.16049	6.67441	46	50	6	275	149
3.16049	6.67441	46	50	6	275	145
3.1605	6.67443	46	50	6	273	145
3.16051	6.67443	46	50	6	272	144
3.16051	6.67445	46	50	6	271	144
3.16051	6.67446	46	50	6	270	148
3.16052	6.67447	46	50	6	269	148
3.16052	6.67448	46	50	6	269	148
3.16053	6.67449	46	50	6	268	144
3.16053	6.6745	46	50	6	268	144
3.16054	6.6745	46	50	6	267	147
3.16054	6.6745	46	50	6	266	147
3.16055	6.67451	46	50	6	265	147
3.16055	6.67452	46	50	6	265	148
3.16055	6.67453	46	50	6	265	148
3.16056	6.67454	46	50	6	264	148
3.16057	6.67457	46	50	6	262	145
3.16058	6.67457	46	50	6	261	154
3.16059	6.67459	46	50	6	260	154
3.16059	6.6746	46	50	6	259	146
3.16059	6.67461	46	50	6	258	146
3.1606	6.67463	46	50	6	257	149
3.1606	6.67464	46	50	6	256	152
3.1606	6.67465	46	50	6	256	152
3.1606	6.67466	46	50	6	256	152
3.16061	6.67467	46	50	6	255	153
3.16061	6.67468	46	50	6	255	153
3.16061	6.67469	46	50	6	255	149
3.16062	6.6747	46	50	6	253	149
3.16062	6.67471	46	50	6	253	149
3.16062	6.67473	46	50	6	253	149
3.16063	6.67476	46	50	6	252	148
3.16063	6.67477	46	50	6	251	142
3.16063	6.67478	46	50	6	251	142
3.16063	6.67479	46	50	6	251	146
3.16063	6.67481	46	50	6	251	146
3.16064	6.67482	46	50	6	250	151
3.16064	6.67483	46	50	6	250	151
3.16064	6.67484	46	50	6	250	151
3.16064	6.67487	46	50	6	249	150
3.16064	6.67489	46	50	6	249	154
3.16064	6.67491	46	50	6	249	154
3.16064	6.67492	46	51	6	249	156
3.16064	6.67495	46	51	6	249	156
3.16063	6.67497	46	51	6	249	151
3.16063	6.67498	46	51	6	249	151
3.16063	6.675	46	51	6	249	151
3.16063	6.67502	46	51	6	249	147
3.16063	6.67504	46	51	6	249	147
3.16063	6.67505	46	51	6	248	152
3.16063	6.67506	46	51	6	249	152
3.16063	6.67507	46	51	6	249	154
3.16063	6.67508	46	51	6	249	154
3.16063	6.6751	46	51	6	249	154
3.16063	6.67512	46	51	6	249	153
3.16063	6.67513	46	51	6	249	153
3.16062	6.67515	46	51	6	250	153
3.16062	6.67516	46	51	6	250	151
3.16062	6.67518	46	51	6	250	151
3.16062	6.6752	46	51	6	250	151
3.16062	6.67522	46	51	6	250	151
3.16062	6.67523	46	51	6	250	148
3.16062	6.67524	46	51	6	250	148
3.16062	6.67525	46	51	6	251	152
3.16062	6.67526	46	51	6	251	152
3.16062	6.67527	46	51	6	251	152
3.16062	6.67528	46	51	6	251	150
3.16062	6.67531	46	51	6	251	150
3.16062	6.67533	46	51	6	252	156
3.16062	6.67534	46	51	6	252	154
3.16062	6.67536	46	51	4	252	154
3.16062	6.67537	46	51	4	252	151
3.16062	6.67539	46	51	4	252	151
3.16062	6.6754	46	51	4	253	149
3.16062	6.67541	46	51	4	253	149
3.16062	6.67542	46	51	4	253	152
3.16062	6.67545	46	51	4	254	152
3.16062	6.67546	46	51	4	254	147
3.16062	6.67547	46	51	4	254	147
3.16062	6.67548	46	51	4	254	147
3.16062	6.67549	46	51	4	254	154
3.16062	6.6755	46	51	4	255	154
3.16062	6.67552	46	51	4	255	154
3.16062	6.67553	46	51	4	255	154
3.16062	6.67554	46	51	4	256	153
3.16062	6.67557	47	51	4	256	153
3.16062	6.67559	47	51	4	257	151
3.16062	6.6756	47	51	4	257	153
3.16062	6.67562	47	51	4	258	153
3.16062	6.67563	47	51	4	258	148
3.16062	6.67564	47	51	4	258	148
3.16062	6.67566	47	51	4	259	148
3.16062	6.67568	47	51	4	259	149
3.16062	6.67568	47	51	4	259	151
3.16062	6.67571	47	51	4	260	151
3.16062	6.67572	47	51	4	261	151
3.16062	6.67574	47	51	4	261	151
3.16062	6.67575	47	51	4	261	149
3.16062	6.67577	47	51	4	262	149
3.16062	6.67578	47	51	4	263	155
3.16062	6.6758	47	51	4	263	155
3.16062	6.67581	47	51	6	264	152
3.16062	6.67583	47	51	6	264	152
3.16062	6.67584	47	51	6	265	150
3.16062	6.67586	47	51	6	265	150
3.16062	6.67587	48	51	6	266	150
3.16061	6.67589	48	51	6	267	150
3.16061	6.67591	48	51	6	267	144
3.16061	6.67592	48	51	6	268	145
3.16061	6.67594	48	51	6	268	145
3.16061	6.67595	48	51	6	269	145
3.16061	6.67597	48	52	6	270	144
3.16061	6.67598	48	52	6	270	145
3.16061	6.676	48	52	6	271	145
3.16061	6.67601	48	52	6	272	147
3.16061	6.67603	48	52	6	272	147
3.16061	6.67604	48	52	6	273	148
3.16061	6.67605	48	52	6	274	148
3.16061	6.67606	48	52	6	274	145
3.16061	6.67608	48	52	6	275	145
3.16061	6.67609	48	52	6	275	148
3.16061	6.67611	48	52	6	276	148
3.16061	6.67612	48	52	6	276	148
3.16061	6.67613	48	52	6	277	148
3.16061	6.67616	48	52	6	279	150
3.16061	6.67617	48	52	6	279	153
3.16061	6.67619	48	52	6	280	153
3.16061	6.6762	48	52	6	280	154
3.16061	6.67622	48	52	6	281	154
3.16061	6.67622	48	52	6	282	150
3.16061	6.67624	48	52	6	283	150
3.16061	6.67625	48	52	6	283	154
3.16061	6.67627	48	52	6	284	154
3.16061	6.67628	48	52	6	285	158
3.16061	6.6763	48	52	6	286	158
3.16061	6.67631	48	52	6	286	154
3.16061	6.67632	48	52	6	287	154
3.16061	6.67633	48	52	6	288	154
3.16061	6.67636	48	52	6	289	154
3.16061	6.67638	48	52	6	290	151
3.16061	6.67639	48	52	6	291	151
3.16061	6.6764	48	52	6	291	151
3.16061	6.67641	48	52	6	292	151
3.16061	6.67642	48	52	6	293	146
3.16061	6.67644	48	52	6	294	146
3.16061	6.67645	49	52	6	294	146
3.16061	6.67646	49	52	6	295	146
3.16061	6.67647	49	52	6	295	146
3.16061	6.67648	49	52	6	296	151
3.16061	6.6765	49	52	6	298	151
3.1606	6.6765	49	52	6	298	151
3.1606	6.67653	49	52	6	300	151
3.1606	6.67654	49	52	6	301	151
3.1606	6.67656	49	52	6	302	151
3.1606	6.67657	49	52	6	302	154
3.1606	6.67658	49	52	6	303	154
3.1606	6.67658	49	52	6	303	154
3.1606	6.67661	49	52	6	305	153
3.1606	6.67662	49	52	6	306	153
3.1606	6.67664	49	52	6	307	153
3.1606	6.67665	49	52	6	307	153
3.1606	6.67666	49	52	6	308	153
3.1606	6.67667	49	52	6	309	149
3.1606	6.67668	49	52	6	310	149
3.1606	6.67669	49	52	6	310	144
3.1606	6.67671	49	52	16	312	144
3.1606	6.67672	49	52	16	312	147
3.1606	6.67673	49	52	16	313	147
3.1606	6.67674	49	52	16	313	145
3.1606	6.67676	49	52	16	315	145
3.1606	6.67677	49	53	16	315	145
3.1606	6.67678	49	53	16	316	148
3.1606	6.67679	49	53	16	316	148
3.1606	6.6768	49	53	16	317	151
3.16059	6.67682	49	53	16	319	151
3.16059	6.67683	49	53	16	319	153
3.16059	6.67684	49	53	16	320	156
3.1606	6.67686	49	53	16	321	156
3.1606	6.67687	49	53	16	322	154
3.16059	6.67689	49	53	16	324	143
3.16058	6.6769	49	53	16	325	143
3.16058	6.67691	49	53	16	326	143
3.16058	6.67693	49	53	6	328	143
3.16057	6.67694	49	53	6	329	142
3.16056	6.67694	49	53	6	330	142
3.16055	6.67694	49	53	6	331	140
3.16054	6.67693	49	53	6	332	140
3.16023	6.67413	46	51	6	311	129
3.16022	6.67411	46	51	6	313	124
3.1602	6.67409	46	51	6	316	124
3.16019	6.67406	46	51	6	319	124
3.16017	6.67403	46	51	6	322	124
3.16015	6.674	47	51	6	325	124
3.16013	6.67398	47	51	6	328	124
3.16012	6.67397	47	51	6	329	125
3.16012	6.67396	47	51	6	329	125
3.16012	6.67394	47	51	6	331	125
3.16011	6.67392	47	51	6	333	125
3.16009	6.67391	47	51	6	335	125
3.16007	6.67388	47	51	6	338	125
3.16005	6.67384	47	51	6	342	125
3.16004	6.67382	47	51	6	344	125
3.16003	6.6738	47	51	6	346	125
3.15999	6.67374	47	50	6	352	125
3.15999	6.67373	47	50	6	353	125
3.15998	6.67373	47	50	6	354	127
3.15998	6.67372	47	50	6	354	127
3.15997	6.67372	47	50	6	355	127
3.15997	6.67371	47	50	6	356	127
3.15997	6.6737	47	50	6	357	132
3.15996	6.67369	47	50	6	358	132
3.15995	6.67367	47	50	6	360	130
3.15994	6.67366	47	50	6	362	130
3.15994	6.67365	47	50	6	362	130
3.15993	6.67364	47	50	6	363	128
3.15993	6.67363	47	50	6	364	128
3.15992	6.67363	47	50	6	365	128
3.15992	6.67362	47	50	6	365	128
3.15991	6.67362	47	50	6	366	128
3.15991	6.67361	47	50	6	367	139
3.1599	6.67361	47	50	6	368	139
3.1599	6.6736	47	50	6	368	139
3.1599	6.67359	47	50	6	369	139
3.1599	6.67358	47	50	6	370	149
3.15989	6.67356	47	50	6	372	149
3.15988	6.67356	47	50	6	373	149
3.15988	6.67355	47	50	6	373	144
3.15987	6.67353	47	50	6	375	144
3.15985	6.67351	47	50	6	378	147
3.15984	6.6735	47	50	6	379	144
3.15984	6.67348	47	50	6	380	144
3.15983	6.67348	47	50	6	381	147
3.15982	6.67345	47	50	6	383	147
3.15982	6.67345	47	50	6	384	147
3.15981	6.67343	47	50	6	386	147
3.15981	6.67343	47	50	6	387	149
3.1598	6.67341	47	50	6	388	149
3.15979	6.6734	47	50	6	390	146
3.15978	6.67338	47	50	6	391	146
3.15977	6.67337	47	50	6	393	144
3.15976	6.67335	47	50	6	395	144
3.15976	6.67334	47	50	6	395	149
3.15975	6.67333	47	50	6	398	149
3.15975	6.67332	47	50	6	398	146
3.15974	6.6733	47	50	6	400	146
3.15973	6.6733	47	50	6	401	151
3.15972	6.67327	46	50	6	403	151
3.15972	6.67326	46	50	6	404	147
3.1597	6.67324	46	50	6	407	147
3.15968	6.67322	46	50	6	410	147
3.15967	6.6732	46	50	6	412	147
3.15967	6.67319	46	50	6	412	147
3.15967	6.67319	46	50	6	413	140
3.15966	6.67316	46	50	6	415	140
3.15965	6.67315	46	50	6	417	144
3.15964	6.67314	46	50	6	419	144
3.15963	6.67313	46	50	6	420	145
3.15962	6.6731	46	50	6	422	145
3.15961	6.6731	46	50	6	423	149
3.1596	6.67307	46	50	6	427	149
3.1596	6.67306	46	50	6	427	145
3.15959	6.67305	46	50	6	428	145
3.15959	6.67304	46	50	6	429	145
3.15958	6.67304	46	50	6	430	154
3.15956	6.67302	46	50	6	433	154
3.15956	6.67301	46	50	6	434	145
3.15955	6.67299	46	50	6	435	145
3.15954	6.67298	46	50	6	437	145
3.15954	6.67297	46	50	6	437	144
3.15952	6.67295	46	50	6	440	144
3.15952	6.67294	46	50	6	441	147
3.15951	6.67293	46	50	6	443	147
3.1595	6.67291	46	50	6	445	148
3.1595	6.6729	46	50	6	446	148
3.15949	6.67289	46	50	6	447	148
3.15949	6.67288	46	50	6	448	147
3.15947	6.67285	46	50	6	451	147
3.15945	6.67283	46	50	6	454	148
3.15945	6.67282	46	50	6	456	142
3.15944	6.67279	46	50	6	458	142
3.15943	6.67279	46	50	6	459	142
3.15942	6.67276	46	50	6	461	142
3.15941	6.67275	46	50	6	463	146
3.1594	6.67274	46	50	6	465	146
3.15939	6.67273	46	50	6	466	146
3.15938	6.6727	46	50	6	469	146
3.15937	6.67269	46	50	6	470	148
3.15936	6.67266	46	50	6	473	148
3.15934	6.67264	46	50	6	477	147
3.15933	6.67263	46	50	6	478	148
3.15933	6.67261	46	50	6	479	148
3.15932	6.6726	46	50	6	481	148
3.15931	6.67259	46	50	6	482	150
3.15931	6.67258	46	50	6	483	150
3.1593	6.67258	46	50	6	483	150
3.1593	6.67257	46	50	6	484	150
3.15929	6.67255	46	50	6	487	150
3.15929	6.67254	46	50	6	488	147
3.15927	6.67252	45	50	6	491	147
3.15927	6.67251	45	50	6	491	147
3.15926	6.67249	45	50	6	493	147
3.15925	6.67248	45	50	6	495	145
3.15923	6.67246	45	50	6	497	145
3.15923	6.67246	45	50	6	498	142
3.15922	6.67243	45	50	6	501	142
3.15922	6.67242	45	50	6	502	143
3.1592	6.6724	45	50	6	505	143
3.1592	6.67239	45	50	6	505	145
3.15919	6.67237	45	50	6	507	145
3.15918	6.67236	45	50	6	509	145
3.15916	6.67234	45	50	6	512	150
3.15915	6.67232	45	50	6	514	147
3.15915	6.67231	45	50	6	515	147
3.15915	6.6723	45	50	6	516	154
3.15913	6.67227	45	50	6	519	154
3.15911	6.67225	45	50	6	523	146
3.1591	6.67223	45	50	6	525	151
3.15909	6.67221	45	50	6	527	151
3.15908	6.6722	45	50	6	528	144
3.15907	6.67218	46	50	6	530	144
3.15907	6.67217	46	50	6	532	149
3.15906	6.67216	46	50	6	534	149
3.15905	6.67215	46	50	6	535	148
3.15904	6.67212	46	50	6	538	148
3.15903	6.67212	46	50	6	538	146
3.15902	6.6721	46	50	6	540	146
3.15901	6.67209	46	50	6	542	146
3.15901	6.67208	46	50	6	542	146
3.159	6.67207	46	50	6	545	146
3.159	6.67206	46	50	6	546	151
3.15899	6.67205	46	50	6	547	151
3.15898	6.67203	46	50	6	549	151
3.15896	6.67201	46	50	6	552	147
3.15896	6.672	46	50	6	553	149
3.15895	6.67198	46	50	6	555	149
3.15894	6.67197	46	50	6	556	149
3.15892	6.67196	46	50	6	559	149
3.15892	6.67195	46	50	6	559	146
3.15891	6.67194	46	50	6	562	146
3.15891	6.67193	46	50	6	562	150
3.15889	6.67192	46	50	6	564	150
3.15888	6.67192	47	50	6	565	149
3.15887	6.67191	47	50	6	567	149
3.15886	6.6719	47	50	6	568	149
3.15885	6.6719	47	50	6	569	156
3.15884	6.67189	47	50	6	570	156
3.15884	6.67188	47	50	6	571	159
3.15884	6.67188	47	50	6	572	159
3.15883	6.67187	47	50	6	573	159
3.15881	6.67187	47	50	6	575	153
3.1588	6.67187	47	50	6	576	153
3.15878	6.67187	47	50	6	578	153
3.15877	6.67186	47	50	6	578	147
3.15875	6.67186	47	50	6	580	147
3.15874	6.67186	47	50	6	582	155
3.15871	6.67187	47	50	6	583	153
3.1587	6.67188	47	50	6	584	147
3.15869	6.67188	47	50	6	584	147
3.15868	6.67188	47	50	6	585	150
3.15867	6.67189	47	50	6	585	150
3.15866	6.6719	47	50	6	586	153
3.15865	6.67191	47	50	6	586	153
3.15865	6.67191	47	50	6	587	154
3.15863	6.67192	47	50	6	588	154
3.15862	6.67192	47	50	6	588	147
3.15862	6.67193	47	50	6	588	147
3.15861	6.67193	47	50	6	589	147
3.15859	6.67193	47	50	6	590	150
3.15858	6.67194	47	50	6	590	152
3.15856	6.67195	47	50	6	591	152
3.15855	6.67195	47	50	6	593	150
3.15855	6.67196	47	50	6	592	153
3.15853	6.67196	47	50	6	594	153
3.15852	6.67196	47	50	6	594	151
3.15851	6.67196	47	50	6	595	151
3.1585	6.67196	47	50	6	596	151
3.15848	6.67196	47	50	6	598	151
3.15846	6.67197	47	50	6	600	143
3.15844	6.67197	47	50	6	601	137
3.15843	6.67197	47	50	6	602	137
3.1584	6.67197	47	50	6	605	142
3.1584	6.67197	47	49	6	605	145
3.15838	6.67197	47	49	6	606	145
3.15838	6.67197	47	49	6	607	145
3.15837	6.67197	47	49	6	608	145
3.15835	6.67197	48	49	6	610	145
3.15832	6.67197	48	49	6	612	147
3.15831	6.67197	48	49	6	613	147
3.15829	6.67196	48	49	6	615	147
3.15828	6.67196	48	49	6	617	150
3.15827	6.67196	48	49	6	618	150
3.15826	6.67196	48	49	6	618	148
3.15824	6.67196	48	49	6	620	148
3.15823	6.67196	48	49	6	621	148
3.15821	6.67195	48	49	6	623	148
3.1582	6.67195	48	49	6	624	147
3.15819	6.67195	48	49	6	626	147
3.15818	6.67195	48	49	6	627	149
3.15817	6.67195	48	49	6	627	149
3.15816	6.67194	48	49	6	629	149
3.15815	6.67194	48	49	6	630	144
3.15813	6.67194	48	49	6	631	144
3.15812	6.67194	48	49	6	632	143
3.15811	6.67193	48	49	6	634	143
3.15811	6.67192	48	49	6	635	143
3.1581	6.67192	48	49	6	636	140
3.15809	6.67191	48	49	6	637	140
3.15808	6.67191	48	49	6	638	147
3.15806	6.6719	48	50	6	640	147
3.15806	6.67189	48	50	6	641	154
3.15804	6.67188	48	50	6	643	154
3.15803	6.67188	48	50	6	644	149
3.15803	6.67187	48	50	6	646	149
3.15802	6.67186	48	50	6	647	152
3.158	6.67185	48	50	6	649	152
3.158	6.67184	48	50	6	650	151
3.15798	6.67182	48	50	6	653	151
3.15797	6.67181	48	50	6	654	147
3.15796	6.6718	48	50	6	655	147
3.15795	6.6718	48	50	6	656	150
3.15795	6.67178	48	50	6	658	150
3.15794	6.67178	48	50	6	659	149
3.15793	6.67176	48	50	6	661	149
3.15793	6.67176	48	50	6	661	149
3.15792	6.67176	48	50	6	662	148
3.1579	6.67174	48	50	6	665	148
3.1579	6.67173	48	50	6	666	151
3.15788	6.67171	48	50	6	668	151
3.15787	6.6717	48	50	6	670	148
3.15787	6.67169	48	50	6	670	148
3.15787	6.67168	48	50	6	672	148
3.15786	6.67168	48	50	6	673	151
3.15785	6.67167	48	50	6	674	151
3.15785	6.67166	48	50	6	674	151
3.15784	6.67166	48	50	6	675	150
3.15782	6.67165	49	50	6	678	150
3.15782	6.67164	49	50	6	679	156
3.15781	6.67164	49	50	6	679	156
3.1578	6.67162	49	50	6	681	156
3.15779	6.67161	49	50	6	683	142
3.15779	6.6716	49	50	6	684	142
3.15779	6.67159	49	50	6	685	144
3.15777	6.67157	49	50	6	687	144
3.15775	6.67156	49	50	6	690	146
3.15775	6.67155	49	50	6	691	146
3.15773	6.67153	49	50	6	694	146
3.15771	6.67151	49	50	6	696	148
3.15771	6.6715	49	50	6	698	148
3.1577	6.67149	49	50	6	699	148
3.1577	6.67148	49	50	6	700	143
3.15769	6.67147	49	50	6	702	143
3.15768	6.67146	49	51	6	703	142
3.15768	6.67145	49	51	6	704	142
3.15767	6.67144	49	51	6	705	147
3.15767	6.67142	49	51	6	706	147
3.15766	6.67139	49	51	6	709	142
3.15765	6.67137	49	51	6	711	141
3.15764	6.67136	49	51	6	713	141
3.15764	6.67135	49	51	6	713	141
3.15764	6.67134	49	51	6	714	141
3.15764	6.67132	49	51	6	715	141
3.15764	6.67131	49	51	6	715	139
3.15765	6.67128	49	51	6	717	139
3.15765	6.67126	49	51	6	719	138
3.15765	6.67125	49	51	6	719	145
3.15765	6.67123	49	51	6	720	145
3.15765	6.67122	49	51	6	720	145
3.15766	6.67119	49	51	6	722	145
3.15766	6.67117	49	51	6	724	150
3.15766	6.67114	49	51	6	726	150
3.15766	6.67113	49	51	6	726	150
3.15767	6.67111	49	51	6	727	150
3.15767	6.6711	49	51	6	728	153
3.15767	6.67109	49	51	6	729	153
3.15767	6.67108	49	51	6	729	153
3.15767	6.67106	49	52	6	730	152
3.15767	6.67105	49	52	6	731	152
3.15767	6.67105	49	52	6	730	151
3.15768	6.67103	49	52	6	731	151
3.15768	6.67102	49	52	6	732	150
3.15768	6.67101	49	52	6	732	150
3.15768	6.671	49	52	6	733	149
3.15768	6.67099	49	52	6	734	149
3.15769	6.67098	49	52	6	733	149
3.15769	6.67097	49	52	6	734	143
3.1577	6.67095	49	52	6	734	143
3.15771	6.67093	49	52	6	735	148
3.15772	6.67093	49	52	6	734	145
3.15773	6.67092	49	52	6	735	145
3.15774	6.67091	49	52	6	734	146
3.15774	6.6709	49	52	6	735	146
3.15775	6.67089	49	52	6	735	146
3.15776	6.67088	49	52	6	735	146
3.15776	6.67087	49	52	6	735	146
3.15777	6.67086	49	52	6	735	150
3.15778	6.67086	49	52	6	734	150
3.15778	6.67085	49	52	6	735	150
3.15779	6.67085	49	52	6	735	151
3.15779	6.67084	49	52	6	735	151
3.15779	6.67083	49	52	6	735	151
3.15781	6.67082	49	52	6	734	151
3.15781	6.67081	49	52	6	735	151
3.15782	6.6708	49	52	6	735	151
3.15783	6.67079	49	52	6	735	151
3.15783	6.67078	49	52	6	735	151
3.15784	6.67078	49	52	6	735	151
3.15784	6.67077	50	52	6	735	147
3.15785	6.67076	50	52	6	735	147
3.15786	6.67076	50	52	6	735	151
3.15786	6.67075	50	52	6	736	151
3.15787	6.67074	50	52	6	736	147
3.15787	6.67072	50	52	6	737	147
3.15788	6.67072	50	52	6	736	154
3.15788	6.6707	50	52	6	737	154
3.15788	6.67069	50	52	6	738	148
3.15788	6.67068	50	52	6	739	148
3.15788	6.67067	50	52	6	740	148
3.15788	6.67065	50	52	6	741	148
3.15789	6.67065	50	52	6	741	148
3.15789	6.67064	50	52	6	741	155
3.15788	6.67063	50	53	6	743	155
3.15788	6.67062	50	53	6	743	158
3.15788	6.67061	50	53	6	744	158
3.15787	6.6706	50	53	6	745	150
3.15787	6.67059	50	53	6	746	150
3.15785	6.67058	50	53	6	749	152
3.15785	6.67057	50	53	6	750	144
3.15784	6.67056	50	53	6	751	144
3.15783	6.67054	50	53	6	753	152
3.15783	6.67052	50	53	6	755	151
3.15782	6.67052	50	53	6	756	151
3.15781	6.6705	50	53	6	758	151
3.1578	6.67049	50	53	6	759	156
3.1578	6.67049	50	53	6	760	149
3.15778	6.67047	50	53	6	763	149
3.15777	6.67045	50	53	6	765	148
3.15776	6.67045	50	53	6	766	150
3.15775	6.67043	50	53	6	768	150
3.15775	6.67042	50	53	6	768	148
3.15774	6.67041	50	53	6	770	148
3.15774	6.6704	50	53	6	771	145
3.15773	6.67039	50	53	6	773	145
3.15773	6.67039	50	53	6	773	149
3.15771	6.67037	51	53	6	776	149
3.15771	6.67036	51	53	6	777	145
3.15769	6.67035	51	53	6	779	145
3.15768	6.67033	51	53	6	781	148
3.15767	6.67032	51	53	6	782	148
3.15767	6.6703	51	53	6	784	150
3.15766	6.67029	51	53	6	786	158
3.15765	6.67029	51	53	6	787	158
3.15765	6.67028	51	53	6	788	159
3.15763	6.67026	51	53	6	791	159
3.15763	6.67025	51	53	6	791	151
3.15762	6.67024	51	53	6	793	151
3.15761	6.67023	51	53	6	794	151
3.1576	6.67021	51	53	6	796	151
3.15759	6.6702	51	53	6	798	153
3.1576	6.67019	51	53	6	798	153
3.15759	6.67019	51	53	6	800	153
3.15757	6.67017	51	53	6	803	149
3.15756	6.67015	51	53	6	805	149
3.15755	6.67014	51	53	6	806	149
3.15755	6.67013	51	53	6	807	150
3.15753	6.67011	51	53	6	810	150
3.15752	6.67009	51	53	6	813	147
3.15751	6.67007	51	53	6	815	146
3.1575	6.67007	51	53	6	816	148
3.15749	6.67004	51	53	6	819	148
3.15747	6.67003	51	53	6	821	153
3.15747	6.67002	51	53	6	822	153
3.15747	6.67001	51	53	6	822	153
3.15746	6.67001	51	53	6	823	154
3.15745	6.67	51	53	6	825	154
3.15745	6.66999	51	53	6	826	154
3.15744	6.66997	51	54	6	829	150
3.15743	6.66997	51	54	6	829	155
3.15742	6.66994	51	54	6	832	155
3.15741	6.66994	51	54	6	833	154
3.1574	6.66991	51	54	6	836	154
3.15739	6.66991	51	54	6	836	154
3.15738	6.6699	51	54	6	838	154
3.15738	6.6699	51	54	6	838	154
3.15737	6.66989	51	54	6	840	154
3.15736	6.66987	51	54	6	842	154
3.15735	6.66985	51	54	6	845	142
3.15735	6.66984	51	54	6	845	142
3.15734	6.66984	51	54	6	846	141
3.15733	6.66982	51	54	6	848	141
3.15732	6.66981	51	54	6	850	138
3.15731	6.6698	51	54	6	852	138
3.1573	6.66979	51	54	6	853	141
3.15729	6.66978	51	54	6	855	141
3.15729	6.66977	51	54	6	855	141
3.15729	6.66977	51	54	6	856	141
3.15728	6.66975	51	54	6	858	141
3.15728	6.66974	51	54	6	859	144
3.15727	6.66974	51	54	6	859	144
3.15726	6.66972	51	54	6	862	144
3.15724	6.6697	51	54	6	865	144
3.15723	6.66968	51	54	6	867	147
3.15722	6.66968	51	54	6	868	149
3.15721	6.66965	51	54	6	871	149
3.15721	6.66965	51	54	6	871	145
3.1572	6.66963	51	54	6	874	145
3.15718	6.6696	51	54	6	877	142
3.15718	6.6696	51	54	6	878	141
3.15717	6.66959	51	54	6	879	141
3.15716	6.66958	51	54	6	881	141
3.15715	6.66956	51	54	6	883	144
3.15714	6.66955	51	54	6	884	142
3.15713	6.66953	51	54	6	886	142
3.15713	6.66952	50	54	6	888	147
3.15713	6.66951	50	54	6	889	147
3.15712	6.66951	50	54	6	890	148
3.15711	6.66949	50	54	6	892	148
3.15711	6.66948	50	54	6	892	143
3.1571	6.66947	50	54	6	894	143
3.15709	6.66946	50	54	6	895	143
3.15709	6.66945	50	54	6	896	143
3.15708	6.66944	50	54	6	897	143
3.15708	6.66943	50	54	6	898	143
3.15706	6.66941	50	54	6	901	150
3.15706	6.66941	50	54	6	902	153
3.15706	6.66939	50	54	6	904	153
3.15705	6.66939	50	54	6	904	153
3.15704	6.66937	50	54	6	907	153
3.15703	6.66936	50	54	6	908	148
3.15702	6.66934	50	54	6	910	148
3.15702	6.66933	50	54	6	911	155
3.157	6.66931	50	55	6	914	155
3.15698	6.6693	50	55	6	916	153
3.15698	6.66929	50	55	6	917	155
3.15697	6.66927	50	55	6	920	155
3.15695	6.66924	49	55	6	923	154
3.15694	6.66922	49	55	6	926	159
3.15693	6.66922	49	55	6	926	159
3.15693	6.66921	49	55	6	927	154
3.15691	6.6692	49	55	6	930	154
3.1569	6.66917	49	55	6	933	151
3.15688	6.66915	49	55	6	936	153
3.15687	6.66913	49	55	6	938	153
3.15686	6.66912	49	55	6	940	153
3.15684	6.6691	49	55	6	943	155
3.15683	6.66909	49	55	6	945	158
3.15683	6.66907	49	55	6	947	158
3.15682	6.66906	49	55	6	948	151
3.15681	6.66904	49	55	6	950	151
3.1568	6.66903	48	55	6	952	157
3.15679	6.66902	48	55	6	954	157
3.15678	6.66902	48	55	6	954	154
3.15677	6.669	48	55	6	957	154
3.15676	6.66899	48	55	6	958	157
3.15675	6.66897	48	55	6	961	157
3.15675	6.66896	48	55	6	962	152
3.15674	6.66894	48	55	6	964	152
3.15672	6.66892	48	55	6	967	151
3.1567	6.66891	48	55	6	969	159
3.1567	6.6689	48	55	6	970	159
3.1567	6.66889	48	55	6	971	159
3.15668	6.66887	48	55	6	974	156
3.15667	6.66886	48	55	6	975	154
3.15667	6.66884	48	55	6	977	154
3.15665	6.66882	48	55	6	981	154
3.15664	6.6688	48	55	6	983	156
3.15663	6.6688	48	55	6	983	156
3.15662	6.66878	48	55	6	986	153
3.15662	6.66877	48	55	6	986	153
3.15661	6.66876	48	55	6	988	153
3.1566	6.66876	48	55	6	988	153
3.1566	6.66875	48	55	6	989	153
3.1566	6.66874	48	55	6	990	127
3.1566	6.66874	48	55	6	990	127
3.15659	6.66873	48	55	6	992	127
3.15659	6.66872	48	55	6	993	127
3.15658	6.66872	48	55	6	994	127
3.15657	6.6687	48	55	6	996	127
3.15655	6.66867	48	55	6	1000	153
3.15654	6.66866	48	55	6	1001	154
3.15653	6.66865	48	55	6	1002	154
3.15653	6.66864	48	55	6	1003	154
3.15652	6.66863	48	55	6	1005	150
3.15652	6.66863	48	55	6	1006	150
3.15651	6.66861	48	55	6	1008	150
3.1565	6.6686	48	55	6	1010	150
3.1565	6.66859	48	55	6	1010	143
3.15648	6.66857	48	55	6	1013	143
3.15648	6.66856	48	55	6	1014	140
3.15646	6.66855	48	55	6	1016	140
3.15646	6.66854	48	55	6	1017	140
3.15645	6.66853	48	55	6	1019	146
3.15644	6.66852	48	55	6	1020	141
3.15644	6.6685	48	55	6	1022	141
3.15643	6.6685	48	55	6	1023	144
3.15642	6.66848	48	55	6	1025	144
3.15641	6.66847	48	55	6	1027	141
3.1564	6.66845	48	55	6	1029	141
3.15639	6.66844	48	55	6	1030	142
3.15638	6.66843	48	55	6	1032	142
3.15637	6.66841	48	55	6	1035	148
3.15637	6.6684	48	55	6	1036	147
3.15635	6.66839	48	55	6	1038	147
3.15635	6.66838	48	55	6	1039	143
3.15634	6.66836	48	55	6	1041	143
3.15633	6.66836	48	55	6	1041	145
3.15633	6.66835	48	55	6	1042	145
3.15632	6.66833	48	55	6	1044	145
3.15631	6.66833	48	55	6	1046	147
3.1563	6.66832	48	55	6	1047	147
3.15629	6.6683	48	55	6	1050	150
3.15629	6.66829	48	55	6	1051	145
3.15628	6.66827	48	55	6	1053	145
3.15627	6.66826	48	55	6	1054	148
3.15626	6.66824	48	55	6	1056	148
3.15625	6.66823	48	55	6	1058	151
3.15624	6.66823	48	55	6	1059	151
3.15624	6.66822	48	55	6	1060	152
3.15622	6.6682	48	55	6	1063	152
3.15622	6.66819	48	55	6	1063	149
3.15621	6.66818	48	55	6	1065	149
3.15621	6.66817	48	55	6	1066	145
3.1562	6.66815	48	55	6	1068	145
3.15619	6.66814	48	55	6	1070	142
3.15618	6.66813	48	55	6	1072	142
3.15617	6.66813	48	55	6	1072	139
3.15616	6.66811	48	55	6	1075	139
3.15614	6.66809	48	55	6	1077	139
3.15614	6.66808	48	55	6	1078	142
3.15614	6.66806	48	55	6	1080	142
3.15613	6.66805	48	55	6	1082	143
3.15612	6.66804	48	55	6	1084	143
3.1561	6.66802	48	55	6	1087	143
3.15609	6.668	48	55	6	1089	147
3.15608	6.66799	48	55	6	1090	147
3.15607	6.66797	48	55	6	1092	147
3.15606	6.66794	48	55	6	1096	149
3.15605	6.66793	48	55	6	1098	141
3.15604	6.66792	48	55	6	1099	141
3.15603	6.6679	48	55	6	1102	141
3.15602	6.66789	48	55	6	1103	148
3.15602	6.66788	48	55	6	1104	148
3.15601	6.66788	48	55	6	1104	144
3.156	6.66785	48	55	6	1107	144
3.15598	6.66784	48	55	6	1110	151
3.15598	6.66783	48	55	6	1111	152
3.15598	6.66781	48	55	6	1113	152
3.15597	6.66779	48	55	6	1115	147
3.15597	6.66778	48	55	6	1116	154
3.15596	6.66776	48	55	6	1118	154
3.15595	6.66776	48	55	6	1119	145
3.15594	6.66775	48	55	6	1121	145
3.15594	6.66774	48	55	6	1121	143
3.15593	6.66772	48	55	6	1124	143
3.15593	6.6677	48	55	6	1125	142
3.15592	6.66769	48	55	6	1126	141
3.15592	6.66768	48	55	6	1127	141
3.15592	6.66767	48	55	6	1128	136
3.15592	6.66766	47	55	6	1129	136
3.15593	6.66764	47	55	6	1130	141
3.15593	6.66762	47	55	6	1131	145
3.15594	6.66762	47	55	6	1131	145
3.15594	6.66761	47	55	6	1132	144
3.15594	6.6676	47	55	6	1132	144
3.15595	6.6676	47	55	6	1132	144
3.15596	6.66759	47	55	6	1132	148
3.15596	6.66758	47	55	6	1132	144
3.15597	6.66757	47	55	6	1132	144
3.15598	6.66757	47	55	6	1132	142
3.15599	6.66757	47	55	6	1131	142
3.156	6.66757	47	55	6	1130	144
3.15601	6.66757	47	55	6	1130	144
3.15601	6.66758	47	55	6	1129	151
3.15602	6.66758	47	55	6	1128	151
3.15603	6.66758	47	55	6	1128	147
3.15603	6.66757	47	55	6	1128	147
3.15604	6.66757	47	55	6	1128	153
